# Supplementary material for: Genome-Based Comparative Analyses of Antarctic and Temperate Species of Paenibacillus
Source: PLoS One. 2014 Oct 6;9(10):e108009. doi: 10.1371/journal.pone.0108009 (PMC4186907; doi:10.1371/journal.pone.0108009)
Supplement: Table S1 — List of Pfam domains associated with Two-Component Systems in genomes of temperate Paenibacillus spp. and P. darwinianus strains. (XLSX) [file pone.0108009.s002.xlsx]

## Sheet: Sheet1
Supplementary table 1: List of Pfam domains associated with Two-Component Systems in genomes of temperate Paenibacillus spp. and P. darwinianus strains.
Name	Gene symbol	Pfam	P. darwinianus Br	P. darwinianus CE1	P. darwinianus MB1	P. curdlanolyticus YK9	P. mucilaginous K02	P. polymyxa SC2	P. daejeonensis DSM 15491	P. terrigena DSM 21567	P. panacisoli DSM 21345	P. terrae HPL-003	P. taiwanensis DSM 18679	P. pinihumi DSM 23905
Histidine kinase A	hisKA	pfam00512	PbrDRAFT_00010, PbrDRAFT_00714, PbrDRAFT_01025, PbrDRAFT_01653, PbrDRAFT_01830, PbrDRAFT_01882, PbrDRAFT_01939, PbrDRAFT_01975, PbrDRAFT_02049, PbrDRAFT_02058, PbrDRAFT_02142, PbrDRAFT_02411, PbrDRAFT_02421, PbrDRAFT_02423, PbrDRAFT_02502, PbrDRAFT_02578, PbrDRAFT_02716, PbrDRAFT_02982	Pce1DRAFT_00400, Pce1DRAFT_00425, Pce1DRAFT_00443, Pce1DRAFT_01052, Pce1DRAFT_01077, Pce1DRAFT_01165, Pce1DRAFT_01642, Pce1DRAFT_01732, Pce1DRAFT_01798, Pce1DRAFT_02009, Pce1DRAFT_02017, Pce1DRAFT_02208, Pce1DRAFT_02305, Pce1DRAFT_02473, Pce1DRAFT_02475, Pce1DRAFT_02485, Pce1DRAFT_02492, Pce1DRAFT_02661, Pce1DRAFT_02723, Pce1DRAFT_03036	Pmb1DRAFT_00383, Pmb1DRAFT_00409, Pmb1DRAFT_00832, Pmb1DRAFT_00956, Pmb1DRAFT_01522, Pmb1DRAFT_01616, Pmb1DRAFT_01640, Pmb1DRAFT_01794, Pmb1DRAFT_02346, Pmb1DRAFT_02388, Pmb1DRAFT_02397, Pmb1DRAFT_02417, Pmb1DRAFT_02585, Pmb1DRAFT_02587, Pmb1DRAFT_02597, Pmb1DRAFT_02660, Pmb1DRAFT_02884, Pmb1DRAFT_02900, Pmb1DRAFT_02981	PaecuDRAFT_0663, PaecuDRAFT_0699, PaecuDRAFT_0779, PaecuDRAFT_1266, PaecuDRAFT_1503, PaecuDRAFT_1608, PaecuDRAFT_1659, PaecuDRAFT_1809, PaecuDRAFT_2072, PaecuDRAFT_2152, PaecuDRAFT_2262, PaecuDRAFT_2392, PaecuDRAFT_2642, PaecuDRAFT_2650, PaecuDRAFT_2743, PaecuDRAFT_2803, PaecuDRAFT_2813, PaecuDRAFT_2816, PaecuDRAFT_2863, PaecuDRAFT_2994, PaecuDRAFT_3314, PaecuDRAFT_3909, PaecuDRAFT_4264, PaecuDRA…	B2K_01570, B2K_01625, B2K_03085, B2K_03455, B2K_03545, B2K_04960, B2K_06575, B2K_06960, B2K_07125, B2K_07365, B2K_08185, B2K_09060, B2K_09335, B2K_12680, B2K_13160, B2K_13520, B2K_13785, B2K_14145, B2K_14585, B2K_15145, B2K_15715, B2K_13725, B2K_13950, B2K_15775, B2K_17705, B2K_21300, B2K_21325, B2K_21855, B2K_21995, B2K_22890, B2K_23430, B2K_24965, B2K_25300, B2K_26130, B2K_27200, B2K_27610, B2K…	PPSC2_c0100, PPSC2_c0381, PPSC2_c0437, PPSC2_c0471, PPSC2_c1069, PPSC2_c1108, PPSC2_c1301, PPSC2_c1481, PPSC2_c1526, PPSC2_c1548, PPSC2_c1552, PPSC2_c1558, PPSC2_c1761, PPSC2_c2014, PPSC2_c2314, PPSC2_c2406, PPSC2_c2439, PPSC2_c2519, PPSC2_c2601, PPSC2_c2656, PPSC2_c2771, PPSC2_c2874, PPSC2_c3156, PPSC2_c3978, PPSC2_c4329, PPSC2_c4526, PPSC2_c4528, PPSC2_c4622, PPSC2_c4628, PPSC2_c5115, PPSC2_c54…	F556DRAFT_00051, F556DRAFT_00148, F556DRAFT_00202, F556DRAFT_00245, F556DRAFT_00261, F556DRAFT_00282, F556DRAFT_00359, F556DRAFT_00360, F556DRAFT_00377, F556DRAFT_01206, F556DRAFT_01313, F556DRAFT_01445, F556DRAFT_01496, F556DRAFT_01559, F556DRAFT_01655, F556DRAFT_01788, F556DRAFT_01916, F556DRAFT_02158, F556DRAFT_02201, F556DRAFT_02650, F556DRAFT_02672, F556DRAFT_02697, F556DRAFT_02786, F556DRAF…	C558DRAFT_00056, C558DRAFT_00093, C558DRAFT_00101, C558DRAFT_00211, C558DRAFT_00319, C558DRAFT_00375, C558DRAFT_00508, C558DRAFT_00518, C558DRAFT_00720, C558DRAFT_00909, C558DRAFT_00943, C558DRAFT_01134, C558DRAFT_01276, C558DRAFT_01294, C558DRAFT_01308, C558DRAFT_01320, C558DRAFT_01519, C558DRAFT_01733, C558DRAFT_01937, C558DRAFT_02017, C558DRAFT_02018, C558DRAFT_02047, C558DRAFT_02076, C558DRAF…	K331DRAFT_00286, K331DRAFT_00527, K331DRAFT_00721, K331DRAFT_00773, K331DRAFT_00776, K331DRAFT_01283, K331DRAFT_01509, K331DRAFT_01618, K331DRAFT_01997, K331DRAFT_02014, K331DRAFT_02058, K331DRAFT_02946, K331DRAFT_03193, K331DRAFT_03195, K331DRAFT_03382, K331DRAFT_03496, K331DRAFT_03592, K331DRAFT_03808, K331DRAFT_03984, K331DRAFT_04194, K331DRAFT_04445, K331DRAFT_04462, K331DRAFT_04588, K331DRAF…	HPL003_01125, HPL003_02660, HPL003_02670, HPL003_03135, HPL003_05985, HPL003_07255, HPL003_07930, HPL003_08455, HPL003_09000, HPL003_09340, HPL003_09885, HPL003_10235, HPL003_10935, HPL003_11375, HPL003_13195, HPL003_13390, HPL003_14425, HPL003_15515, HPL003_15720, HPL003_15955, HPL003_16260, HPL003_18865, HPL003_20390, HPL003_20960, HPL003_21735, HPL003_22680, HPL003_22810, HPL003_27070, HPL003_…	H509DRAFT_0126, H509DRAFT_0176, H509DRAFT_0616, H509DRAFT_1117, H509DRAFT_1220, H509DRAFT_1298, H509DRAFT_1334, H509DRAFT_1372, H509DRAFT_1597, H509DRAFT_1956, H509DRAFT_2013, H509DRAFT_2170, H509DRAFT_2540, H509DRAFT_2660, H509DRAFT_2665, H509DRAFT_2701, H509DRAFT_2703, H509DRAFT_2772, H509DRAFT_2805, H509DRAFT_2828, H509DRAFT_2903, H509DRAFT_3043, H509DRAFT_3550, H509DRAFT_3826, H509DRAFT_3867,…	H583DRAFT_00154, H583DRAFT_00194, H583DRAFT_00260, H583DRAFT_00294, H583DRAFT_00392, H583DRAFT_00826, H583DRAFT_00832, H583DRAFT_01164, H583DRAFT_01375, H583DRAFT_01544, H583DRAFT_01565, H583DRAFT_01636, H583DRAFT_01986, H583DRAFT_02047, H583DRAFT_02064, H583DRAFT_02113, H583DRAFT_02177, H583DRAFT_02552, H583DRAFT_02727, H583DRAFT_02745, H583DRAFT_02816, H583DRAFT_02822, H583DRAFT_02881, H583DRAF…
Histidine kinase 2	hisKA_2	pfam07568	PbrDRAFT_01854	Pce1DRAFT_01666	-	-	-	-	-	C558DRAFT_02842	-	-	H509DRAFT_2130	-
Histidine kinase	hisKA_3	pfam07730	PbrDRAFT_02140, PbrDRAFT_02308	Pce1DRAFT_02957	Pmb1DRAFT_01618, Pmb1DRAFT_03164	PaecuDRAFT_0399, PaecuDRAFT_0892, PaecuDRAFT_1250, PaecuDRAFT_1406, PaecuDRAFT_2289, PaecuDRAFT_2354, PaecuDRAFT_2480, PaecuDRAFT_2482, PaecuDRAFT_2790, PaecuDRAFT_2988, PaecuDRAFT_3324, PaecuDRAFT_4036	B2K_00445, B2K_03845, B2K_04825, B2K_05905, B2K_08620, B2K_08865, B2K_12915, B2K_14060, B2K_31060, B2K_31140, B2K_31815, B2K_31825, B2K_34285, B2K_36840	PPSC2_c0398, PPSC2_c0939, PPSC2_c1000, PPSC2_c1198, PPSC2_c3846, PPSC2_c4321, PPSC2_c4478, PPSC2_c4696, PPSC2_c4924	F556DRAFT_02355, F556DRAFT_02818, F556DRAFT_02856, F556DRAFT_03182, F556DRAFT_03334, F556DRAFT_03405, F556DRAFT_03908, F556DRAFT_04449,F556DRAFT_04772	C558DRAFT_00076, C558DRAFT_00599, C558DRAFT_00710, C558DRAFT_00889, C558DRAFT_01843, C558DRAFT_02051, C558DRAFT_02105, C558DRAFT_02485, C558DRAFT_04300, C558DRAFT_04488, C558DRAFT_04869, C558DRAFT_05632	K331DRAFT_01386, K331DRAFT_02069, K331DRAFT_02333, K331DRAFT_02559, K331DRAFT_03255, K331DRAFT_03285, K331DRAFT_04278, K331DRAFT_04385, K331DRAFT_05291, K331DRAFT_05611	HPL003_02045, HPL003_03010, HPL003_04605, HPL003_09520, HPL003_12330, HPL003_13850, HPL003_21015, HPL003_21370, HPL003_26580	H509DRAFT_0157, H509DRAFT_1416, H509DRAFT_2008, H509DRAFT_1608, H509DRAFT_1907, H509DRAFT_3244, H509DRAFT_3757, H509DRAFT_4149, H509DRAFT_4244	H583DRAFT_00247, H583DRAFT_00632, H583DRAFT_01264, H583DRAFT_02412, H583DRAFT_02990, H583DRAFT_03278, H583DRAFT_03382, H583DRAFT_03784, H583DRAFT_05188
HWE histidine kinase	hwe_hk	pfam07536	-	-	-	-	-	-	-	-	-	-	-	-
Histidine kinase	his_kinase	pfam06580	PbrDRAFT_00022, PbrDRAFT_00036, PbrDRAFT_00079, PbrDRAFT_00085, PbrDRAFT_00556, PbrDRAFT_00661, PbrDRAFT_01154, PbrDRAFT_01158, PbrDRAFT_01957, PbrDRAFT_02011, PbrDRAFT_02016, PbrDRAFT_01630, PbrDRAFT_02613, PbrDRAFT_02754, PbrDRAFT_02971, PbrDRAFT_02823,	Pce1DRAFT_00273, Pce1DRAFT_00279, Pce1DRAFT_00706, Pce1DRAFT_00838, Pce1DRAFT_01036, Pce1DRAFT_01177, Pce1DRAFT_01191, Pce1DRAFT_01271, Pce1DRAFT_01338, Pce1DRAFT_01473, Pce1DRAFT_01567, Pce1DRAFT_01814, Pce1DRAFT_01995, Pce1DRAFT_02179, Pce1DRAFT_02325, Pce1DRAFT_02851, Pce1DRAFT_03025	Pmb1DRAFT_00483, Pmb1DRAFT_00519, Pmb1DRAFT_00631, Pmb1DRAFT_00637, Pmb1DRAFT_00806, Pmb1DRAFT_00820, Pmb1DRAFT_01219, Pmb1DRAFT_01319, Pmb1DRAFT_01323, Pmb1DRAFT_01408, Pmb1DRAFT_01662, Pmb1DRAFT_01869, Pmb1DRAFT_01893, Pmb1DRAFT_02145, Pmb1DRAFT_02906, Pmb1DRAFT_02936, Pmb1DRAFT_02945, Pmb1DRAFT_02971	PaecuDRAFT_0030, PaecuDRAFT_0094, PaecuDRAFT_0109, PaecuDRAFT_0249, PaecuDRAFT_1064, PaecuDRAFT_1415, PaecuDRAFT_1649, PaecuDRAFT_1828, PaecuDRAFT_2015, PaecuDRAFT_2369, PaecuDRAFT_2557, PaecuDRAFT_2668, PaecuDRAFT_2899, PaecuDRAFT_2937, PaecuDRAFT_3005, PaecuDRAFT_3013, PaecuDRAFT_3043, PaecuDRAFT_3442, PaecuDRAFT_3462, PaecuDRAFT_4211, PaecuDRAFT_4235, PaecuDRAFT_4327, PaecuDRAFT_4359, PaecuDRA…	B2K_01325, B2K_01635, B2K_01905, B2K_02125, B2K_03600, B2K_04490, B2K_03650, B2K_05380, B2K_05935, B2K_06720, B2K_06970, B2K_08345, B2K_08715, B2K_10620, B2K_10295, B2K_10400, B2K_10915, B2K_10945, B2K_11445, B2K_12025, B2K_12195, B2K_12275, B2K_12325, B2K_12405, B2K_12555, B2K_12585, B2K_12650, B2K_12740, B2K_12870, B2K_18905, B2K_19100, B2K_19585, B2K_19630, B2K_19645, B2K_19725, B2K_20025, B2K…	PPSC2_c0290, PPSC2_c0406, PPSC2_c0561, PPSC2_c0591, PPSC2_c0711, PPSC2_c0813, PPSC2_c0561, PPSC2_c0711, PPSC2_c0813, PPSC2_c1062, PPSC2_c1120, PPSC2_c2295, PPSC2_c2557, PPSC2_c2741, PPSC2_c3375, PPSC2_c3961, PPSC2_c4033, PPSC2_c4433, PPSC2_c4605, PPSC2_c5197, PPSC2_c5229	F556DRAFT_00176, F556DRAFT_00216, F556DRAFT_00664, F556DRAFT_01374, F556DRAFT_01453, F556DRAFT_01624, F556DRAFT_01726, F556DRAFT_01970, F556DRAFT_02181, F556DRAFT_02250, F556DRAFT_02299, F556DRAFT_02366, F556DRAFT_02388, F556DRAFT_02412, F556DRAFT_02545, F556DRAFT_02681, F556DRAFT_02713, F556DRAFT_02900, F556DRAFT_02909, F556DRAFT_03084, F556DRAFT_03194, F556DRAFT_03244, F556DRAFT_03298, F556DRAF…	C558DRAFT_00201, C558DRAFT_00367, C558DRAFT_00457, C558DRAFT_00678, C558DRAFT_00789, C558DRAFT_00886, C558DRAFT_00951, C558DRAFT_01359, C558DRAFT_01434, C558DRAFT_01568, C558DRAFT_01603, C558DRAFT_01742, C558DRAFT_01755, C558DRAFT_01809, C558DRAFT_02186, C558DRAFT_02356, C558DRAFT_02501, C558DRAFT_02715, C558DRAFT_03157, C558DRAFT_03169, C558DRAFT_03189, C558DRAFT_03254, C558DRAFT_03269, C558DRAF…	K331DRAFT_00185, K331DRAFT_00987, K331DRAFT_01039, K331DRAFT_01390, K331DRAFT_01810, K331DRAFT_01815, K331DRAFT_02681, K331DRAFT_02881, K331DRAFT_02958, K331DRAFT_02976, K331DRAFT_03309, K331DRAFT_03263, K331DRAFT_03550, K331DRAFT_03575, K331DRAFT_04958, K331DRAFT_04990	HPL003_03040, HPL003_05910, HPL003_03400, HPL003_06115, HPL003_09560, HPL003_08775, HPL003_08025, HPL003_09680, HPL003_10275, HPL003_11040, HPL003_11575, HPL003_12900, HPL003_13170, HPL003_13475, HPL003_16365, HPL003_16690, HPL003_21240, HPL003_21310, HPL003_21895, HPL003_22400, HPL003_24810, HPL003_26915, HPL003_27000, HPL003_27495, HPL003_27495	H509DRAFT_0027, H509DRAFT_0062, H509DRAFT_1303, H509DRAFT_1322, H509DRAFT_1763, H509DRAFT_1780, H509DRAFT_3146, H509DRAFT_3382, H509DRAFT_3398, H509DRAFT_3426, H509DRAFT_4130, H509DRAFT_4257, H509DRAFT_4792	H583DRAFT_00655, H583DRAFT_00891, H583DRAFT_01094, H583DRAFT_01218, H583DRAFT_01537, H583DRAFT_01586, H583DRAFT_01814, H583DRAFT_01852, H583DRAFT_02211, H583DRAFT_02431, H583DRAFT_02468, H583DRAFT_02481, H583DRAFT_02517, H583DRAFT_02735, H583DRAFT_02752, H583DRAFT_02800, H583DRAFT_03093, H583DRAFT_03103, H583DRAFT_03428, H583DRAFT_03433, H583DRAFT_03775, H583DRAFT_03854, H583DRAFT_03907, H583DRAF…
Hpt domain	hpt	pfam01627	PbrDRAFT_00196	Pce1DRAFT_00500	Pmb1DRAFT_00047	PaecuDRAFT_0589	B2K_26595, B2K_32680	PPSC2_c2112	F556DRAFT_00348, F556DRAFT_00452, F556DRAFT_01447, F556DRAFT_04980	C558DRAFT_03718, C558DRAFT_03721, C558DRAFT_03775	K331DRAFT_01871, K331DRAFT_04196	HPL003_18255	H509DRAFT_0943	H583DRAFT_00483, H583DRAFT_05023
Response regulator receiver domain		pfam00072	PbrDRAFT_00009, PbrDRAFT_00016, PbrDRAFT_00021, PbrDRAFT_00037, PbrDRAFT_00078, PbrDRAFT_00089, PbrDRAFT_00185, PbrDRAFT_00195, PbrDRAFT_00557, PbrDRAFT_00585, PbrDRAFT_00660, PbrDRAFT_01001, PbrDRAFT_01026, PbrDRAFT_01155, PbrDRAFT_01159, PbrDRAFT_01627, PbrDRAFT_01629, PbrDRAFT_01654, PbrDRAFT_01666, PbrDRAFT_01853, PbrDRAFT_01938, PbrDRAFT_01958, PbrDRAFT_01974, PbrDRAFT_02010, PbrDRAFT_02018,…	Pce1DRAFT_00272, Pce1DRAFT_00283, Pce1DRAFT_00489, Pce1DRAFT_00499, Pce1DRAFT_00707, Pce1DRAFT_00809, Pce1DRAFT_00837, Pce1DRAFT_01037, Pce1DRAFT_01038, Pce1DRAFT_01164, Pce1DRAFT_01171, Pce1DRAFT_01176, Pce1DRAFT_01192, Pce1DRAFT_01274, Pce1DRAFT_01272, Pce1DRAFT_01337, Pce1DRAFT_01341, Pce1DRAFT_01475, Pce1DRAFT_01505, Pce1DRAFT_01568, Pce1DRAFT_01665, Pce1DRAFT_01731, Pce1DRAFT_01799, Pce1DRAF…	Pmb1DRAFT_00036, Pmb1DRAFT_00046, Pmb1DRAFT_00454, Pmb1DRAFT_00482, Pmb1DRAFT_00518, Pmb1DRAFT_00577, Pmb1DRAFT_00630, Pmb1DRAFT_00641, Pmb1DRAFT_00805, Pmb1DRAFT_00821, Pmb1DRAFT_00826, Pmb1DRAFT_00833, Pmb1DRAFT_00932, Pmb1DRAFT_00957, Pmb1DRAFT_01220, Pmb1DRAFT_01222, Pmb1DRAFT_01320, Pmb1DRAFT_01324, Pmb1DRAFT_01404, Pmb1DRAFT_01544, Pmb1DRAFT_01608, Pmb1DRAFT_01619, Pmb1DRAFT_01661, Pmb1DRAF…	PaecuDRAFT_0031, PaecuDRAFT_0095, PaecuDRAFT_0143, PaecuDRAFT_0248, PaecuDRAFT_0398, PaecuDRAFT_0579, PaecuDRAFT_0588, PaecuDRAFT_0664, PaecuDRAFT_0698, PaecuDRAFT_0778, PaecuDRAFT_0802, PaecuDRAFT_0891, PaecuDRAFT_1056, PaecuDRAFT_1063, PaecuDRAFT_1129, PaecuDRAFT_1249, PaecuDRAFT_1274, PaecuDRAFT_1405, PaecuDRAFT_1414, PaecuDRAFT_1504, PaecuDRAFT_1648, PaecuDRAFT_1658, PaecuDRAFT_1808, PaecuDRA…	B2K_00450, B2K_01330, B2K_01605, B2K_01640, B2K_01910, B2K_01915, B2K_02130, B2K_02615, B2K_03075, B2K_03080, B2K_03550, B2K_03595, B2K_03655, B2K_03880, B2K_04830, B2K_04955, B2K_05375, B2K_05930, B2K_06580, B2K_06650, B2K_06965, B2K_07370, B2K_08190, B2K_08340, B2K_08625, B2K_08720, B2K_08860, B2K_09055, B2K_09330, B2K_10290, B2K_10405, B2K_10615, B2K_10920, B2K_10950, B2K_11450, B2K_12035, B2K…	PPSC2_c0142, PPSC2_c0291, PPSC2_c0316, PPSC2_c0380, PPSC2_c0399, PPSC2_c0407, PPSC2_c0438, PPSC2_c0472, PPSC2_c0480, PPSC2_c0560, PPSC2_c0592, PPSC2_c0695, PPSC2_c0712, PPSC2_c0814, PPSC2_c0873, PPSC2_c0940, PPSC2_c1061, PPSC2_c1121, PPSC2_c1199, PPSC2_c1302, PPSC2_c1525, PPSC2_c1537, PPSC2_c1549, PPSC2_c1551, PPSC2_c1557, PPSC2_c1762, PPSC2_c2102, PPSC2_c2111, PPSC2_c2296, PPSC2_c2313, PPSC2_c23…	F556DRAFT_00052, F556DRAFT_00149, F556DRAFT_00175, F556DRAFT_00215, F556DRAFT_00246, F556DRAFT_00262, F556DRAFT_00281, F556DRAFT_00283, F556DRAFT_00299, F556DRAFT_00361, F556DRAFT_00376, F556DRAFT_00453, F556DRAFT_00462, F556DRAFT_00663, F556DRAFT_01201, F556DRAFT_01207, F556DRAFT_01210, F556DRAFT_01314, F556DRAFT_01375, F556DRAFT_01395, F556DRAFT_01404, F556DRAFT_01446, F556DRAFT_01452, F556DRAF…	C558DRAFT_00055, C558DRAFT_00075, C558DRAFT_00094, C558DRAFT_00100, C558DRAFT_00141, C558DRAFT_00202, C558DRAFT_00279, C558DRAFT_00320, C558DRAFT_00366, C558DRAFT_00374, C558DRAFT_00456, C558DRAFT_00507, C558DRAFT_00519, C558DRAFT_00526, C558DRAFT_00600, C558DRAFT_00677, C558DRAFT_00711, C558DRAFT_00790, C558DRAFT_00820, C558DRAFT_00887, C558DRAFT_00890, C558DRAFT_00908, C558DRAFT_00942, C558DRAF…	K331DRAFT_00186, K331DRAFT_00287, K331DRAFT_00439, K331DRAFT_00526, K331DRAFT_00722, K331DRAFT_00772, K331DRAFT_00775, K331DRAFT_00914, K331DRAFT_00967, K331DRAFT_00988, K331DRAFT_01040, K331DRAFT_01086, K331DRAFT_01282, K331DRAFT_01306, K331DRAFT_01333, K331DRAFT_01387, K331DRAFT_01389, K331DRAFT_01549, K331DRAFT_01619, K331DRAFT_01809, K331DRAFT_01816, K331DRAFT_01872, K331DRAFT_01881, K331DRAF…	HPL003_00320, HPL003_00340, HPL003_02040, HPL003_02370, HPL003_02675, HPL003_03005, HPL003_03035, HPL003_03130, HPL003_03395, HPL003_04600, HPL003_05915, HPL003_05980, HPL003_06110, HPL003_06810, HPL003_07260, HPL003_08030, HPL003_08155, HPL003_08460, HPL003_08780, HPL003_08895, HPL003_09005, HPL003_09335, HPL003_09525, HPL003_09565, HPL003_09685, HPL003_09880, HPL003_10270, HPL003_10785, HPL003_…	H509DRAFT_0026, H509DRAFT_0061, H509DRAFT_0075, H509DRAFT_0135, H509DRAFT_0158, H509DRAFT_0615, H509DRAFT_0933, H509DRAFT_0942, H509DRAFT_1116, H509DRAFT_1221, H509DRAFT_1297, H509DRAFT_1304, H509DRAFT_1323, H509DRAFT_1333, H509DRAFT_1371, H509DRAFT_1417, H509DRAFT_1596, H509DRAFT_1607, H509DRAFT_1755, H509DRAFT_1764, H509DRAFT_1779, H509DRAFT_1968, H509DRAFT_2009, H509DRAFT_2012, H509DRAFT_2019,…	H583DRAFT_00092, H583DRAFT_00153, H583DRAFT_00195, H583DRAFT_00248, H583DRAFT_00261, H583DRAFT_00293, H583DRAFT_00393, H583DRAFT_00484, H583DRAFT_00493, H583DRAFT_00633, H583DRAFT_00656, H583DRAFT_00827, H583DRAFT_00892, H583DRAFT_01093, H583DRAFT_01165, H583DRAFT_01169, H583DRAFT_01219, H583DRAFT_01265, H583DRAFT_01376, H583DRAFT_01538, H583DRAFT_01543, H583DRAFT_01564, H583DRAFT_01585, H583DRAF…

## Sheet: Sheet2
Name	P. darwinianus Br	P. darwinianus CE1	P. darwinianus MB1	P. curdlanolyticus YK9	P. mucilaginous K02	P. polymyxa SC2	P. daejeonensis DSM 15491	P. terrigena DSM 21567	P. panacisoli DSM 21345	P. terrae HPL-003	P. taiwanensis DSM 18679	P. pinihumi DSM 23905
Histidine kinase A	18	20	19	33	57	31	56	52	30	29	35	53
Histidine kinase 2	1	1	0	0	0	0	0	1	0	0	1	0
Histidine kinase	2	1	2	12	14	9	9	12	10	9	9	9
HWE histidine kinase	0	0	0	0	0	0	0	0	0	0	0	0
Histidine kinase	16	17	18	25	57	35	67	36	16	25	13	32
Hpt domain	1	1	1	1	2	1	4	3	2	1	1	2
Response regulator receiver domain	40	42	42	76	126	69	135	110	69	71	65	91
Total	78	82	82	147	256	145	271	214	127	135	124	187
Total CDSs	3043	3070	3091	4824	7252	6228	6575	5932	5718	5642	4779	6169
Proportion	2.56326	2.67101	2.65286	3.04726	3.53006	2.3282	4.12167	3.60755	2.22106	2.39277	2.59469	3.03129
	2.62862			2.92278
