# Supplementary material for: Genome-Based Comparative Analyses of Antarctic and Temperate Species of Paenibacillus
Source: PLoS One. 2014 Oct 6;9(10):e108009. doi: 10.1371/journal.pone.0108009 (PMC4186907; doi:10.1371/journal.pone.0108009)
Supplement: Table S2 — List of genes associated with Two-Component Systems in genomes of temperate Paenibacillus spp. and P. darwinianus strains. (XLSX) [file pone.0108009.s003.xlsx]

## Sheet: Sheet1
Supplementary table 2: List of genes associated with Two-Component Systems in genomes of temperate Paenibacillus spp. and P. darwinianus strains.
Function ID	Name	P. darwinianus Br	P. darwinianus CE1	P. darwinianus MB1	P. curdlanolyticus YK9	P. mucilaginous K02	P. polymyxa SC2	P. daejeonensis DSM 15491	P. terrigena DSM 21567	P. panacisoli DSM 21345	P. terrae HPL-003	P. taiwanensis DSM 18679	P. pinihumi DSM 23905
KO:K13924	Chemotaxis family, CheB/CheR fusion protein [EC:2.1.1.80 3.1.1.61] (cheBR)	0	0	0	0	1	0	0	0	0	0	0	0
KO:K03412	Chemotaxis family, response regulator CheB [EC:3.1.1.61] (cheB)	1	1	1	1	2	1	2	1	1	1	1	1
KO:K03413	Chemotaxis family, response regulator CheY (cheY)	1	1	1	1	5	2	2	1	2	1	1	3
KO:K03407	Chemotaxis family, sensor kinase CheA [EC:2.7.13.3] (cheA)	1	1	1	1	2	1	4	2	1	1	1	1
KO:K11692	CitB family, response regulator DctR (K11692, dctR)	1	1	1	0	1	0	0	0	0	1	0	0
KO:K11615	CitB family, response regulator MalR (malR)	0	0	0	0	0	2	0	0	1	1	0	0
KO:K11691	CitB family, sensor histidine kinase DctS [EC:2.7.13.3] (K11691, dctS)	1	1	1	0	1	0	0	0	0	1	0	0
KO:K07701	CitB family, sensor histidine kinase DcuS [EC:2.7.13.3] (dcuS)	0	0	0	0	0	0	0	0	1	0	0	0
KO:K11614	CitB family, sensor histidine kinase MalK [EC:2.7.13.3] (yufL, malK)	0	0	0	0	0	2	0	0	0	1	0	0
KO:K07705	LytT family, response regulator LytT (lytT, lytR)	2	2	2	0	1	0	0	0	0	0	0	0
KO:K07704	LytT family, sensor histidine kinase LytS [EC:2.7.13.3] (lytS)	2	2	2	0	1	0	0	0	0	0	0	0
KO:K07691	NarL family, competent response regulator ComA (comA)	0	0	0	2	0	0	0	1	0	0	1	1
KO:K07674	NarL family, nitrate/nitrite sensor histidine kinase NarQ [EC:2.7.13.3] (narQ)	0	0	0	1	0	0	1	2	1	1	2	1
KO:K07673	NarL family, nitrate/nitrite sensor histidine kinase NarX [EC:2.7.13.3] (narX)	0	0	0	0	1	0	0	0	0	0	0	0
KO:K07692	NarL family, response regulator DegU (degU)	1	1	1	1	1	1	1	1	1	1	1	1
KO:K07693	NarL family, response regulator DesR (desR)	1	1	1	2	1	1	2	2	1	1	2	1
KO:K11618	NarL family, response regulator LiaR (liaR)	1	1	1	2	1	1	2	2	1	1	2	2
KO:K07696	NarL family, response regulator NreC (nreC)	0	0	0	1	1	2	1	1	2	2	0	0
KO:K11624	NarL family, response regulator YdfI (ydfI)	0	0	0	0	0	1	0	0	1	2	0	0
KO:K14989	NarL family, secretion system response regulator SalR (salR)	0	0	0	0	0	0	1	0	0	0	0	0
KO:K07680	NarL family, sensor histidine kinase ComP [EC:2.7.13.3] (comP)	0	0	0	3	0	0	0	1	0	0	2	1
KO:K07777	NarL family, sensor histidine kinase DegS [EC:2.7.13.3] (degS)	1	1	1	1	1	1	1	1	1	1	1	1
KO:K07778	NarL family, sensor histidine kinase DesK [EC:2.7.13.3] (desK)	1	1	1	2	2	1	2	2	1	1	2	1
KO:K11617	NarL family, sensor histidine kinase LiaS [EC:2.7.13.3] (liaS)	0	0	0	2	1	1	2	2	1	1	2	2
KO:K07683	NarL family, sensor histidine kinase NreB [EC:2.7.13.3] (nreB)	0	0	0	0	0	1	0	1	1	1	0	0
KO:K11623	NarL family, sensor histidine kinase YdfH [EC:2.7.13.3] (ydfH)	0	0	0	0	0	1	0	0	1	2	0	0
KO:K07658	OmpR family, alkaline phosphatase synthesis response regulator PhoP (phoB1, phoP)	2	2	2	3	2	2	3	2	2	2	2	2
KO:K11630	OmpR family, bacitracin resistance response regulator BceR (bceR)	0	0	0	0	0	1	1	0	1	1	1	0
KO:K11629	OmpR family, bacitracin resistance sensor histidine kinase BceS [EC:2.7.13.3] (bceS)	0	0	0	0	0	1	1	0	1	1	1	0
KO:K07665	OmpR family, copper resistance phosphate regulon response regulator CusR (cusR, copR, silR)	0	0	0	0	0	0	0	1	0	0	1	0
KO:K07667	OmpR family, KDPOperon response regulator KdpE (kdpE)	0	0	0	0	0	1	1	0	1	0	0	0
KO:K07636	OmpR family, phosphate regulon sensor histidine kinase PhoR [EC:2.7.13.3] (phoR)	1	1	1	1	1	1	1	1	1	1	1	1
KO:K14983	OmpR family, response regulator CiaR (ciaR)	0	0	0	0	0	0	1	0	0	0	0	0
KO:K07770	OmpR family, response regulator CssR (cssR)	0	0	0	1	1	0	1	2	0	0	0	3
KO:K07669	OmpR family, response regulator MprA (mprA)	1	1	1	1	1	1	1	1	1	1	1	1
KO:K07775	OmpR family, response regulator ResD (resD)	1	1	1	1	1	2	1	3	1	2	1	1
KO:K07668	OmpR family, response regulator VicR (vicR)	0	0	1	1	1	1	1	1	1	1	1	1
KO:K07642	OmpR family, sensor histidine kinase BaeS [EC:2.7.13.3] (baeS)	0	0	0	0	2	0	0	2	0	0	0	0
KO:K14982	OmpR family, sensor histidine kinase CiaH [EC:2.7.13.3] (ciaH)	0	0	0	0	0	0	1	0	0	0	0	0
KO:K07650	OmpR family, sensor histidine kinase CssS [EC:2.7.13.3] (cssS)	0	0	0	0	1	0	1	1	0	0	0	0
KO:K07646	OmpR family, sensor histidine kinase KdpD [EC:2.7.13.3] (kdpD)	0	0	0	0	0	2	2	1	1	1	1	0
KO:K07651	OmpR family, sensor histidine kinase ResE [EC:2.7.13.3] (resE)	1	1	1	1	1	1	1	1	1	0	1	1
KO:K10681	OmpR family, sensor histidine kinase SaeS [EC:2.7.13.3] (saeS)	0	0	0	0	0	0	0	0	0	0	0	1
KO:K07652	OmpR family, sensor histidine kinase VicK [EC:2.7.13.3] (vicK)	0	0	1	1	1	1	1	1	1	1	1	1
KO:K11633	OmpR family, sensor histidine kinase YxdK [EC:2.7.13.3] (yxdK)	0	0	0	0	0	1	0	0	0	0	1	0
KO:K07719	Response regulator YcbB (ycbB, glnL)	0	0	0	0	1	1	0	0	1	1	1	0
KO:K07720	Response regulator YesN (yesN)	9	9	9	19	31	14	31	20	11	18	10	17
KO:K07699	Response regulator, stage 0 sporulation protein A (spo0A)	1	1	1	1	1	1	1	1	1	1	1	1
KO:K02490	Response regulator, stage 0 sporulation protein F (spo0F)	1	1	1	1	1	1	1	1	1	1	1	1
KO:K07717	Sensor histidine kinase YcbA [EC:2.7.13.3] (ycbA, glnK)	0	0	0	0	1	1	0	0	1	1	1	0
KO:K07718	Sensor histidine kinase YesM [EC:2.7.13.3] (yesM)	9	9	9	12	34	11	32	12	11	14	7	15
KO:K02491	Sporulation sensor kinase A [EC:2.7.13.3] (kinA)	2	2	2	0	0	0	0	1	0	0	0	0
KO:K07697	Sporulation sensor kinase B [EC:2.7.13.3] (kinB)	0	0	0	0	4	1	0	1	0	1	0	3
KO:K13533	Sporulation sensor kinase E [EC:2.7.13.3] (kinE)	1	1	1	1	1	0	0	0	0	0	0	0
