# Supplementary material for: Genome-Based Comparative Analyses of Antarctic and Temperate Species of Paenibacillus
Source: PLoS One. 2014 Oct 6;9(10):e108009. doi: 10.1371/journal.pone.0108009 (PMC4186907; doi:10.1371/journal.pone.0108009)
Supplement: Table S3 — List of sigma factors identified in genomes of the P. darwinianus strains. (XLSX) [file pone.0108009.s004.xlsx]

## Sheet: Sheet1
Supplementary table 3: List of sigma factors identified in genomes of the P. darwinianus strains.
Name	Description	Gene Symbol	COGs	Pfams	P. darwinianus Br	P. darwinianus CE1	P. darwinianus MB1
Vegetative-cell factors
σA	Housekeeping	sigA	COG0568, COG1595	pfam00140, pfam03979 pfam04539, pfam04542 pfam04545	PbrDRAFT_00780, PbrDRAFT_01885, PbrDRAFT_00300	Pce1DRAFT_00094, Pce1DRAFT_03017	Pmb1DRAFT_02231, Pmb1DRAFT_00150
σB	General stress response	sigB	COG1191	pfam04539, pfam04542, pfam04545	PbrDRAFT_02852	Pce1DRAFT_02168	Pmb1DRAFT_02317
σD	Chemotaxis and flagellar motility	sigD	COG1191	pfam04539, pfam04542, pfam04545	PbrDRAFT_00202	Pce1DRAFT_00506	Pmb1DRAFT_00053
σECF	Cell envelope stress		COG4941, COG1595	pfam04542, pfam08281	PbrDRAFT_00003, PbrDRAFT_00474, PbrDRAFT_01789, PbrDRAFT_02690, PbrDRAFT_03024	Pce1DRAFT_00182, Pce1DRAFT_01158, Pce1DRAFT_01717, Pce1DRAFT_03083	Pmb1DRAFT_00302, Pmb1DRAFT_00839, Pmb1DRAFT_01476, Pmb1DRAFT_02854, Pmb1DRAFT_03094
σL	Cold-shock response	sigL	COG1508	pfam00309, pfam04552, pfam04963	PbrDRAFT_00591, PbrDRAFT_00593	Pce1DRAFT_00803	Pmb1DRAFT_00448
Sporulation-specific factors
σE	Early mother cell gene expression	sigE	COG1191	pfam04542, pfam04545	PbrDRAFT_00352	Pce1DRAFT_00041	Pmb1DRAFT_00202
σF	Early forespore gene expression	sigF	COG1191	pfam04539, pfam04542, pfam04545	PbrDRAFT_01693	Pce1DRAFT_01532	Pmb1DRAFT_00604
σG	Late forespore gene expression	sigG	COG1191	pfam04539, pfam04542, pfam04545	PbrDRAFT_00353	Pce1DRAFT_00040	Pmb1DRAFT_00203
σH	Transition phase gene expression	sigH	COG1595	pfam04542, pfam08281	PbrDRAFT_01353	Pce1DRAFT_01142	Pmb1DRAFT_01092
σI	Late mother cell gene expression	sigK	COG1191	pfam04542, pfam04545	-	-	-
Regulators of σB
RsbV	Control σB activity	rsbV	COG1366	pfam13466	PbrDRAFT_02854, PbrDRAFT_01691	Pce1DRAFT_01530, Pce1DRAFT_02166	Pmb1DRAFT_02315, Pmb1DRAFT_00602
RsbW	Control σB activity	rsbW	COG2172	pfam13581	PbrDRAFT_01692, PbrDRAFT_02853	Pce1DRAFT_01531, Pce1DRAFT_02167	Pmb1DRAFT_00603, Pmb1DRAFT_02316
RsbU	Control σB activity	rsbU	COG2208	pfam07228	PbrDRAFT_02899	-	Pmb1DRAFT_02027
