# Supplementary material for: Genome-Based Comparative Analyses of Antarctic and Temperate Species of Paenibacillus
Source: PLoS One. 2014 Oct 6;9(10):e108009. doi: 10.1371/journal.pone.0108009 (PMC4186907; doi:10.1371/journal.pone.0108009)
Supplement: Table S4 — List of genes associated with transporter proteins in genomes of temperate Paenibacillus spp. and P. darwinianus strains. (XLSX) [file pone.0108009.s005.xlsx]

## Sheet: Sheet1
Supplementary table 4: List of genes associated with transporter proteins in genomes of temperate Paenibacillus spp. and P. darwinianus strains.
Function ID	Description	P. darwinianus Br	P. darwinianus CE1	P. darwinianus MB1	P. curdlanolyticus YK9	P. mucilaginous K02	P. polymyxa SC2	P. daejeonensis DSM 15491	P. terrigena DSM 21567	P. panacisoli DSM 21345	P. terrae HPL-003	P. taiwanensis DSM 18679	P. pinihumi DSM 23905
TC:3.A.1	The ATP-binding Cassette (ABC) Superfamily	237	244	239	289	671	361	736	542	453	442	357	632
TC:2.A.1	The Major Facilitator Superfamily (MFS)	14	14	14	58	77	70	39	79	62	69	47	62
TC:3.A.6	The Type III (Virulence-related) Secretory Pathway (IIISP) Family	11	11	11	11	11	11	11	11	11	11	11	11
TC:3.A.2	The H+ or Na+-translocating F-type, V-type and A-type ATPase (F-ATPase) Superfamily	10	11	11	10	10	10	10	11	11	10	10	10
TC:3.A.5	The General Secretory Pathway (Sec) Family	8	9	8	7	7	8	9	8	8	6	7	7
TC:2.A.7	The Drug/Metabolite Transporter (DMT) Superfamily	6	6	6	10	25	20	12	29	21	23	22	19
TC:2.A.64	The Twin Arginine Targeting (Tat) Family	5	4	4	5	6	2	4	6	2	2	2	4
TC:2.A.66	The Multidrug/Oligosaccharidyl-lipid/Polysaccharide (MOP) Flippase Superfamily	5	6	6	11	15	11	11	10	7	13	6	13
TC:2.A.63	The Monovalent Cation (K+or Na+):Proton Antiporter-3 (CPA3) Family	4	0	0	0	0	0	13	0	10	0	0	6
TC:3.A.3	The P-type ATPase (P-ATPase) Superfamily	4	4	3	4	4	7	8	10	5	8	9	7
TC:3.D.1	The H+ or Na+-translocating NADH Dehydrogenase (NDH) Family	4	0	0	7	2	0	0	2	0	0	2	0
TC:5.A.4	The Prokaryotic Succinate Dehydrogenase (SDH) Family	4	4	4	6	6	3	13	6	4	3	6	4
TC:8.A.7	The Phosphotransferase System Enzyme I (EI) Family	4	4	4	1	2	2	4	2	2	4	2	2
TC:9.A.29	The Putative 4-Toluene Sulfonate Uptake Permease (TSUP) Family	4	3	3	2	3	0	4	2	1	1	2	2
TC:9.A.30	The Tellurium Ion Resistance (TerC) Family	4	4	4	4	4	5	2	3	6	4	4	2
TC:1.A.11	The Ammonia Transporter Channel (Amt) Family	3	3	3	2	2	1	1	1	1	1	1	1
TC:1.A.35	The CorA Metal Ion Transporter (MIT) Family	3	3	3	3	2	3	3	2	3	3	1	2
TC:2.A.4	The Cation Diffusion Facilitator (CDF) Family	3	4	4	4	6	4	4	5	4	5	4	4
TC:2.A.6	The Resistance-Nodulation-Cell Division (RND) Superfamily	3	4	3	8	6	5	9	6	4	6	9	10
TC:2.A.85	The Aromatic Acid Exporter (ArAE) Family	3	3	3	2	2	2	2	4	2	2	2	3
TC:2.A.86	The Autoinducer-2 Exporter (AI-2E) Family (Formerly the PerM Family, TC #9.B.22)	3	3	3	4	4	6	7	5	6	6	6	6
TC:4.A.4	The PTS Glucitol (Gut) Family	3	3	3	0	0	0	0	0	0	0	0	0
TC:5.A.3	The Prokaryotic Molybdopterin-containing Oxidoreductase (PMO) Family	3	3	3	3	5	5	2	1	5	6	0	0
TC:9.A.40	The HlyC/CorC (HCC) Family	3	3	3	4	4	4	5	3	4	4	3	3
TC:9.B.14	The Putative Heme Handling Protein (HHP) Family	3	2	3	2	2	1	2	2	1	1	2	2
TC:9.B.3	The Putative Bacterial Murein Precursor Exporter (MPE) Family	3	3	3	3	6	3	5	5	3	3	5	6
TC:1.A.30	The H+ or Na+ translocating Bacterial Flagellar Motor/ExbBD Outer Membrane Transport Energizer (Mot/Exb) Superfamily	2	2	2	4	4	4	2	4	4	4	4	2
TC:1.A.62	The Homotrimeric Cation Channel (TRIC) Family	2	1	1	1	1	0	1	1	1	0	0	1
TC:2.A.21	The Solute:Sodium Symporter (SSS) Family	2	2	2	0	1	0	0	0	0	1	0	0
TC:2.A.51	The Chromate Ion Transporter (CHR) Family	2	2	1	1	7	0	5	3	5	0	3	5
TC:2.A.52	The Ni2+-Co2+ Transporter (NiCoT) Family	2	2	2	0	1	0	0	1	0	0	0	0
TC:2.A.80	The Tricarboxylate Transporter (TTT) Family	2	2	2	0	7	1	6	0	1	1	0	0
TC:2.A.83	The Na+ dependent Bicarbonate Transporter (SBT) Family	2	2	2	0	0	0	0	0	0	0	0	0
TC:3.A.4	The Arsenite-Antimonite (ArsAB) Efflux Family	2	2	2	2	3	1	3	1	1	1	1	2
TC:4.A.2	The PTS Fructose-Mannitol (Fru) Family	2	0	0	0	2	3	1	0	4	2	0	1
TC:8.A.21	The Stomatin/Podocin/Band 7/Nephrosis.2/SPFH (Stomatin) Family	2	2	2	4	2	4	6	3	2	3	2	4
TC:9.A.11	The Dipicolinic Acid Transporter (DPA-T) Family	2	2	2	2	2	2	2	2	2	3	1	3
TC:9.A.5	The Putative Arginine Transporter (ArgW) Family	2	3	1	1	2	2	2	2	2	2	3	2
TC:9.B.20	The Putative Mg2+ Transporter-C (MgtC) Family	2	2	1	1	2	2	4	2	1	1	2	4
TC:9.B.27	The DedA or YdjX-Z (DedA) Family	2	2	2	1	7	5	3	5	5	5	3	4
TC:9.B.29	The YebN (YebN) Family	2	2	2	3	2	2	2	3	2	3	2	3
TC:9.B.33	The Sensor Histidine Kinase (SHK) Family	2	2	2	3	8	5	5	2	2	6	2	2
TC:9.B.67	The Putative Inorganic Carbon (HCO3-) Transporter/O-antigen Polymerase (ICT/OAP) Family	2	2	2	0	0	0	0	0	1	1	2	1
TC:9.B.71	The Camphor Resistance (CrcB) Family	2	2	2	0	2	2	0	2	2	2	2	2
TC:1.A.1	The Voltage-gated Ion Channel (VIC) Superfamily	1	1	1	0	2	0	2	0	0	0	0	1
TC:1.A.22	The Large Conductance Mechanosensitive Ion Channel (MscL) Family	1	1	1	1	1	1	1	1	1	1	1	1
TC:1.A.33	The Cation Channel-forming Heat Shock Protein-70 (Hsp70) Family	1	1	1	1	1	1	1	1	2	1	2	1
TC:2.A.19	The Ca2+:Cation Antiporter (CaCA) Family	1	1	1	1	1	1	1	1	1	1	0	1
TC:2.A.23	The Dicarboxylate/Amino Acid:Cation (Na+ or H+) Symporter (DAACS) Family	1	1	1	0	6	2	1	1	1	5	2	1
TC:2.A.3	The Amino Acid-Polyamine-Organocation (APC) Family	1	1	1	0	6	4	0	4	6	3	2	2
TC:2.A.38	The K+ Transporter (Trk) Family	1	1	1	3	2	2	2	2	2	2	2	1
TC:2.A.39	The Nucleobase:Cation Symporter-1 (NCS1) Family	1	1	1	0	1	0	1	2	2	0	1	2
TC:2.A.42	The Hydroxy/Aromatic Amino Acid Permease (HAAAP) Family	1	1	1	1	0	1	3	2	2	2	1	0
TC:2.A.5	The Zinc (Zn2+)-Iron (Fe2+) Permease (ZIP) Family	1	1	1	1	4	1	1	0	2	1	1	1
TC:2.A.50	The Glycerol Uptake (GUP) Family	1	1	1	2	2	0	0	0	0	0	0	0
TC:2.A.53	The Sulfate Permease (SulP) Family	1	2	1	2	2	2	2	1	2	2	1	1
TC:2.A.56	The Tripartite ATP-independent Periplasmic Transporter (TRAP-T) Family	1	1	1	0	4	0	0	0	0	1	1	0
TC:2.A.58	The Phosphate:Na+ Symporter (PNaS) Family	1	1	1	1	0	1	2	1	1	1	1	0
TC:2.A.69	The Auxin Efflux Carrier (AEC) Family	1	1	1	1	1	4	2	0	2	6	0	1
TC:2.A.75	The L-Lysine Exporter (LysE) Family	1	1	1	1	1	2	0	1	0	1	0	1
TC:2.A.88	Vitamin Uptake Transporter (VUT or ECF) Family	1	1	1	1	1	0	1	0	1	0	0	1
TC:3.A.11	The Bacterial Competence-related DNA Transformation Transporter (DNA-T) Family	1	1	1	1	1	1	1	1	1	0	1	1
TC:3.A.12	The Septal DNA Translocator (S-DNA-T) Family	1	1	1	2	2	2	1	1	2	2	1	1
TC:4.A.1	The PTS Glucose-Glucoside (Glc) Family	1	1	1	1	4	16	3	4	20	23	5	1
TC:4.C.1	The Proposed Fatty Acid Transporter (FAT) Family	1	1	1	10	5	2	2	1	3	0	4	4
TC:5.A.1	The Disulfide Bond Oxidoreductase D (DsbD) Family	1	1	1	1	1	1	1	1	1	1	1	3
TC:9.A.10	The Iron/Lead Transporter (ILT) Superfamily	1	1	1	3	2	2	0	2	0	2	2	0
TC:9.A.4	The YggT or Fanciful K+ Uptake-B (FkuB; YggT) Family	1	1	1	1	1	1	1	1	1	1	1	1
TC:9.B.18	The SecDF-associated Single Transmembrane Protein, YajC (YajC) Family	1	1	1	1	1	1	1	1	1	1	1	1
TC:9.B.30	The Hly III (Hly III) Family	1	1	1	1	2	1	1	1	1	1	2	1
TC:9.B.35	The Putative Thyronine-Transporting Transthyretin (Transthyretin) Family	1	1	1	1	1	0	1	0	1	0	0	0
TC:9.B.46	TheStaphylococcus aureus Putative Quorum Sensing Peptide Exporter, AgrB (AgrB) Family	1	1	1	0	1	1	3	1	0	2	0	4
TC:9.B.59	The Putative Peptide Transporter Carbon Starvation CstA (CstA) Family	1	1	1	0	1	0	0	0	0	0	0	0
TC:1.A.23	The Small Conductance Mechanosensitive Ion Channel (MscS) Family	0	0	0	1	2	1	3	1	2	1	1	2
TC:1.A.28	The Urea Transporter (UT) Family	0	0	0	0	0	0	0	1	0	0	0	0
TC:1.A.8	The Major Intrinsic Protein (MIP) Family	0	1	0	0	1	1	0	0	0	1	2	0
TC:1.B.17	The Outer Membrane Factor (OMF) Family	0	0	0	0	0	3	0	0	2	2	0	0
TC:1.B.33	The Outer Membrane Protein Insertion Porin (Bam Complex) (OmpIP) Family	0	0	0	0	0	0	1	0	0	0	0	0
TC:1.C.12	Thiol-activated Cholesterol-dependent Cytolysin (CDC) Family	0	0	0	0	0	0	0	1	0	0	1	0
TC:1.C.2	The Channel-forming δ-Endotoxin Insecticidal Crystal Protein (ICP) Family	0	0	0	0	0	0	0	0	0	0	1	0
TC:1.C.20	The Nisin (Nisin) Family	0	0	0	0	0	0	0	0	0	0	0	1
TC:1.C.5	The Channel-forming e-toxin (e-toxin) Family	0	0	0	1	0	0	0	0	0	0	2	0
TC:1.C.95	The Pore-forming ESAT-6 Protein (ESAT-6) Family	0	0	0	0	4	9	0	0	4	7	0	0
TC:1.E.11	The φ Holin (φ Holin) Family	0	0	0	0	0	0	0	0	0	0	0	0
TC:1.E.14	The LrgA Holin (LrgA Holin) Family	0	0	0	1	1	1	1	1	2	1	1	1
TC:1.E.16	The Cph1 Holin (Cph1 Holin) Family	0	0	0	0	0	1	0	0	0	0	0	0
TC:1.E.23	The Bacillus Spore Morphogenesis and Germination Holin (BSH) Family	0	0	0	0	0	0	0	0	0	0	0	0
TC:2.A.10	The 2-Keto-3-Deoxygluconate Transporter (KDGT) Family	0	0	1	0	2	1	1	0	2	1	0	0
TC:2.A.12	The ATP:ADP Antiporter (AAA) Family	0	0	0	0	0	0	0	0	0	0	0	0
TC:2.A.13	The C4-Dicarboxylate Uptake (Dcu) Family	0	0	0	0	0	1	0	0	0	0	1	0
TC:2.A.14	The Lactate Permease (LctP) Family	0	0	0	0	0	0	0	0	0	0	0	0
TC:2.A.15	The Betaine/Carnitine/Choline Transporter (BCCT) Family	0	0	0	0	1	0	1	0	0	0	1	0
TC:2.A.16	The Telurite-resistance/Dicarboxylate Transporter (TDT) Family	0	0	0	0	0	0	0	0	0	0	0	1
TC:2.A.17	The Proton-dependent Oligopeptide Transporter (POT) Family	0	0	0	0	1	0	0	1	0	0	0	0
TC:2.A.18	The Amino Acid/Auxin Permease (AAAP) Family	0	0	0	0	0	0	0	0	0	0	0	0
TC:2.A.2	The Glycoside-Pentoside-Hexuronide (GPH):Cation Symporter Family	0	0	0	0	6	5	0	7	4	7	2	1
TC:2.A.20	The Inorganic Phosphate Transporter (PiT) Family	0	0	0	1	2	1	1	2	1	1	2	1
TC:2.A.22	The Neurotransmitter:Sodium Symporter (NSS) Family	0	0	0	0	1	1	1	2	1	1	3	1
TC:2.A.24	The 2-Hydroxycarboxylate Transporter (2-HCT) Family	0	0	0	0	0	1	0	0	1	3	0	0
TC:2.A.25	The Alanine or Glycine:Cation Symporter (AGCS) Family	0	0	0	0	1	2	0	1	0	1	1	0
TC:2.A.26	The Branched Chain Amino Acid:Cation Symporter (LIVCS) Family	0	0	0	0	0	1	0	0	0	0	1	0
TC:2.A.35	The NhaC Na+:H+ Antiporter (NhaC) Family	0	0	0	0	0	0	0	2	0	0	2	0
TC:2.A.36	The Monovalent Cation:Proton Antiporter-1 (CPA1) Family	0	0	0	1	2	0	0	1	0	0	0	1
TC:2.A.37	The Monovalent Cation:Proton Antiporter-2 (CPA2) Family	0	0	0	4	1	2	0	2	2	2	3	1
TC:2.A.40	The Nucleobase:Cation Symporter-2 (NCS2) Family	0	0	0	3	3	2	1	3	3	2	3	2
TC:2.A.41	The Concentrative Nucleoside Transporter (CNT) Family	0	0	0	0	1	1	0	2	0	1	1	2
TC:2.A.44	The Formate-Nitrite Transporter (FNT) Family	0	0	0	0	3	2	1	2	4	2	2	1
TC:2.A.45	The Arsenite-Antimonite (ArsB) Efflux Family	0	0	0	0	0	0	1	1	0	0	1	0
TC:2.A.46	The Benzoate:H+ Symporter (BenE) Family	0	0	0	0	1	0	0	0	0	0	1	0
TC:2.A.47	The Divalent Anion:Na+ Symporter (DASS) Family	0	0	0	0	0	0	2	0	2	0	0	1
TC:2.A.48	The Reduced Folate Carrier (RFC) Family	0	0	0	0	0	0	0	0	0	0	0	0
TC:2.A.49	The Chloride Carrier/Channel (ClC) Family	0	0	0	1	0	0	1	1	0	0	0	0
TC:2.A.54	The Mitochondrial Tricarboxylate Carrier (MTC) Family	0	0	0	0	0	0	0	0	0	0	0	0
TC:2.A.55	The Metal Ion (Mn2+-iron) Transporter (Nramp) Family	0	0	0	1	0	1	1	3	1	1	0	1
TC:2.A.57	The Equilibrative Nucleoside Transporter (ENT) Family	0	0	0	0	0	0	0	0	0	0	0	0
TC:2.A.59	The Arsenical Resistance-3 (ACR3) Family	0	0	0	0	0	0	1	0	1	0	1	1
TC:2.A.67	The Oligopeptide Transporter (OPT) Family	0	0	0	0	0	0	0	0	0	1	0	0
TC:2.A.76	The Resistance to Homoserine/Threonine (RhtB) Family	0	0	0	2	7	4	0	2	5	1	1	2
TC:2.A.77	The Cadmium Resistance (CadD) Family	0	0	0	0	0	0	0	0	0	0	0	0
TC:2.A.78	The Branched Chain Amino Acid Exporter (LIV-E) Family	0	0	0	0	3	2	0	0	2	2	2	2
TC:2.A.79	The Threonine/Serine Exporter (ThrE) Family	0	0	0	1	1	1	0	1	1	1	1	0
TC:2.A.8	The Gluconate:H+ Symporter (GntP) Family	0	0	0	1	1	2	1	2	1	3	2	0
TC:2.A.81	The Aspartate:Alanine Exchanger (AAEx) Family	0	0	0	0	0	0	0	1	0	0	0	0
TC:2.A.82	The Organic Solute Transporter (OST) Family	0	0	0	0	0	0	0	0	0	0	0	0
TC:2.A.87	The Prokaryotic Riboflavin Transporter (P-RFT) Family	0	0	0	0	0	0	0	0	0	0	0	0
TC:2.A.95	The 6TMS Neutral Amino Acid Transporter (NAAT) Family	0	0	0	0	0	0	0	0	0	0	0	0
TC:2.A.96	The YaaH (YaaH) Family	0	0	0	0	0	1	0	1	1	1	1	1
TC:2.A.98	The 10 TMS Putative Sulfate Exporter (PSE) Family	0	0	0	0	0	1	0	1	0	1	1	0
TC:3.A.14	The Fimbrilin/Protein Exporter (FPE) Family	0	0	0	0	0	0	0	0	0	0	0	0
TC:3.A.15	The Outer Membrane Protein Secreting Main Terminal Branch (MTB) Family	0	0	0	0	3	0	3	0	0	0	0	0
TC:3.A.7	The Type IV (Conjugal DNA-Protein Transfer or VirB) Secretory Pathway (IVSP) Family	0	0	0	0	0	1	0	0	1	0	0	0
TC:3.A.8	The Mitochondrial Protein Translocase (MPT) Family	0	0	0	0	0	0	0	0	0	0	0	0
TC:3.A.9	The Chloroplast Envelope Protein Translocase (CEPT or Tic-Toc) Family	0	0	0	2	2	1	2	0	0	2	2	0
TC:3.B.1	The Na+ transporting Carboxylic Acid Decarboxylase (NaT-DC) Family	0	0	0	0	0	0	0	0	0	3	0	1
TC:4.A.3	The PTS Lactose-N,N'-Diacetylchitobiose-β-glucoside (Lac) Family	0	0	0	0	0	3	0	0	6	5	0	0
TC:4.A.5	The PTS Galactitol (Gat) Family	0	0	0	0	0	1	1	0	1	1	0	0
TC:4.A.6	The PTS Mannose-Fructose-Sorbose (Man) Family	0	0	0	0	0	5	0	0	0	0	0	0
TC:4.A.7	The PTS L-Ascorbate (L-Asc) Family	0	0	0	0	0	0	2	0	1	1	0	0
TC:4.B.1	The Nicotinamide Ribonucleoside (NR) Uptake Permease (PnuC) Family	0	0	0	0	1	0	0	1	0	0	2	0
TC:4.C.2	The Carnitine O-Acyl Transferase (CrAT) Family	0	0	0	0	0	0	0	0	0	0	0	0
TC:5.A.2	The Disulfide Bond Oxidoreductase B (DsbB) Family	0	0	0	1	1	1	2	1	1	1	1	1
TC:5.B.1	The Phagocyte (gp91phox) NADPH Oxidase Family	0	1	0	0	0	0	0	0	0	0	0	0
TC:8.A.1	The Membrane Fusion Protein (MFP) Family	0	0	0	0	2	0	0	1	0	1	0	0
TC:8.A.3	The Cytoplasmic Membrane-Periplasmic Auxiliary-1 (MPA1) Protein with Cytoplasmic (C) Domain (MPA1-C or MPA1+C) Family	0	1	0	2	3	2	4	3	1	2	2	3
TC:8.A.8	The Phosphotransferase System HPr (HPr) Family	0	0	0	0	0	0	0	0	0	0	0	1
TC:9.A.19	The Mg2+ Transporter-E (MgtE) Family	0	0	0	0	0	0	1	0	1	0	1	1
TC:9.A.2	The MerTP Mercuric Ion (Hg2+) Permease (MerTP) Family	0	0	0	0	0	0	0	0	0	0	0	0
TC:9.A.23	The Niacin/Nicotinamide Transporter (NNT) Family	0	0	0	0	0	0	0	0	0	0	0	0
TC:9.A.25	RD1 or ESX-1/Snm Protein Secretion System (RD1) Family	0	0	0	0	4	9	0	0	4	7	0	0
TC:9.A.26	The Lipid-translocating Exporter (LTE) Family	0	0	0	0	0	0	0	0	0	0	0	0
TC:9.A.28	The Ethanolamine Facilitator (EAF) Family	0	0	0	0	0	0	0	1	0	0	1	0
TC:9.A.32	The SdpC (Peptide-Antibiotic Killer Factor) Immunity Protein, SdpI (SdpI) Family	0	0	0	0	1	1	0	1	1	1	0	0
TC:9.A.41	The Capsular Polysaccharide Exporter (CPS-E) Family	0	0	0	0	0	0	0	0	0	0	0	0
TC:9.A.44	The EsxA/EsxB Protein Secretion Pathway (EPSP) Family	0	0	0	0	0	0	0	0	0	0	0	0
TC:9.A.8	The Ferrous Iron Uptake (FeoB) Family	0	0	0	0	0	1	3	1	1	1	3	0
TC:9.B.12	The (Salt or Low Temperature) Stress-induced Hydrophobic Peptide (SHP) Family	0	0	0	0	1	0	0	0	0	1	0	0
TC:9.B.23	The Mistic (Mistic) Family	0	0	0	0	0	0	0	0	0	0	0	0
TC:9.B.24	The Testis-Enhanced Gene Transfer (TEGT) Family	0	0	0	0	1	1	0	0	0	0	0	0
TC:9.B.28	The Putative Permease Duf318 (Duf318) Family	0	0	0	1	1	1	1	0	1	1	0	1
TC:9.B.43	The YedZ (YedZ) Family	0	1	0	0	0	0	0	0	0	0	0	0
TC:9.B.44	The YiaA-YiaB (YiaAB) Family	0	0	0	1	1	0	0	1	0	0	0	0
TC:9.B.62	The Copper Resistance (CopD) Family	0	0	0	0	1	1	0	1	1	1	1	0
TC:9.B.75	The Ethanol Utilization/Transport (Eut) Protein Family	0	0	0	0	0	0	0	0	0	0	1	0
TC:9.B.78	The Minor Capsid Protein, gp7 of Bacillus subtilis Phage SPP1 (gp7) Family	0	0	0	0	0	1	0	0	0	0	0	1
TC:9.B.85	The Outer Membrane Lipoprotein-A (OmlA) Family	0	0	0	0	0	0	1	0	0	0	0	0
	Sum	422	426	411	546	1059	704	1031	870	789	800	635	918
