# Supplementary material for: Genome-Based Comparative Analyses of Antarctic and Temperate Species of Paenibacillus
Source: PLoS One. 2014 Oct 6;9(10):e108009. doi: 10.1371/journal.pone.0108009 (PMC4186907; doi:10.1371/journal.pone.0108009)
Supplement: Table S5 — List of genes associated with ABC-type transport systems in genomes of temperate Paenibacillus spp. and P. darwinianus strains. (XLSX) [file pone.0108009.s006.xlsx]

## Sheet: Sheet1
Supplementary table 5: List of genes associated with ABC-type transport systems in genomes of temperate Paenibacillus spp. and P. darwinianus strains.
Function ID	Description	P. darwinianus Br	P. darwinianus CE1	P. darwinianus MB1	P. curdlanolyticus YK9	P. mucilaginous K02	P. polymyxa SC2	P. daejeonensis DSM 15491	P. terrigena DSM 21567	P. panacisoli DSM 21345	P. terrae HPL-003	P. taiwanensis DSM 18679	P. pinihumi DSM 23905
COG0765	ABC-type amino acid transport system, permease component	3	3	3	7	11	12	4	5	9	12	7	8
COG0834	ABC-type amino acid transport/signal transduction systems, periplasmic component/domain	2	2	2	3	8	7	3	3	6	7	5	6
COG1136	ABC-type antimicrobial peptide transport system, ATPase component	4	6	4	8	10	8	11	12	7	4	13	16
COG0577	ABC-type antimicrobial peptide transport system, permease component	0	1	1	0	3	4	3	2	3	2	2	3
COG2274	ABC-type bacteriocin/lantibiotic exporters, contain an N-terminal double-glycine peptidase domain	1	0	0	2	1	3	1	1	0	2	1	7
COG4177	ABC-type branched-chain amino acid transport system, permease component	2	2	2	1	2	0	1	0	1	1	0	1
COG0410	ABC-type branched-chain amino acid transport systems, ATPase component	2	2	2	1	2	0	1	0	1	1	0	1
COG0411	ABC-type branched-chain amino acid transport systems, ATPase component	0	0	0	0	2	0	0	0	1	1	0	0
COG0683	ABC-type branched-chain amino acid transport systems, periplasmic component	2	3	2	1	2	0	1	0	1	1	0	1
COG5266	ABC-type Co2+ transport system, periplasmic component	0	0	0	0	0	0	0	1	0	0	1	0
COG0310	ABC-type Co2+ transport system, permease component	0	0	0	2	1	0	0	0	1	0	0	0
COG1120	ABC-type cobalamin/Fe3+-siderophores transport systems, ATPase components	2	2	3	3	4	5	6	5	5	6	5	4
COG1122	ABC-type cobalt transport system, ATPase component	3	3	3	4	4	0	4	2	7	2	3	2
COG1930	ABC-type cobalt transport system, periplasmic component	0	0	0	1	1	0	0	0	1	0	0	0
COG0619	ABC-type cobalt transport system, permease component CbiQ and related transporters	1	1	1	1	2	2	2	5	6	3	3	3
COG0747	ABC-type dipeptide transport system, periplasmic component	0	0	0	0	8	7	5	4	11	12	9	13
COG0444	ABC-type dipeptide/oligopeptide/nickel transport system, ATPase component	0	0	0	2	10	7	5	5	9	12	9	14
COG1124	ABC-type dipeptide/oligopeptide/nickel transport system, ATPase component	0	0	0	0	2	0	0	0	1	0	1	1
COG0601	ABC-type dipeptide/oligopeptide/nickel transport systems, permease components	0	0	0	1	10	9	5	6	12	14	11	14
COG1173	ABC-type dipeptide/oligopeptide/nickel transport systems, permease components	0	0	0	1	10	9	5	6	12	14	11	14
COG4779	ABC-type enterobactin transport system, permease component	0	0	0	0	1	0	1	1	0	0	0	1
COG4604	ABC-type enterochelin transport system, ATPase component	0	0	0	0	1	1	0	1	1	1	1	0
COG1840	ABC-type Fe3+ transport system, periplasmic component	2	1	0	0	3	1	5	5	4	3	3	4
COG1178	ABC-type Fe3+ transport system, permease component	2	0	0	0	3	1	4	3	4	2	2	3
COG4594	ABC-type Fe3+-citrate transport system, periplasmic component	0	0	0	0	2	3	0	0	3	3	0	2
COG0614	ABC-type Fe3+-hydroxamate transport system, periplasmic component	2	2	2	6	8	16	26	9	16	15	23	31
COG0609	ABC-type Fe3+-siderophore transport system, permease component	3	3	3	9	13	16	12	8	17	13	12	20
COG4211	ABC-type glucose/galactose transport system, permease component	1	1	1	1	1	0	0	1	1	0	0	1
COG3833	ABC-type maltose transport systems, permease component	0	0	0	1	1	0	2	2	0	0	2	1
COG1135	ABC-type metal ion transport system, ATPase component	0	0	0	1	1	3	1	2	2	4	1	4
COG0803	ABC-type metal ion transport system, periplasmic component/surface adhesin	1	1	1	1	2	2	2	2	3	2	2	4
COG1464	ABC-type metal ion transport system, periplasmic component/surface antigen	1	1	1	1	1	4	1	2	2	5	1	4
COG2011	ABC-type metal ion transport system, permease component	0	0	0	1	1	3	1	2	2	4	1	4
COG1121	ABC-type Mn/Zn transport systems, ATPase component	1	1	1	1	2	2	2	2	3	2	3	4
COG1108	ABC-type Mn2+/Zn2+ transport systems, permease components	1	1	1	1	3	3	2	3	4	3	4	5
COG0725	ABC-type molybdate transport system, periplasmic component	3	1	1	2	1	2	1	1	1	2	1	0
COG4149	ABC-type molybdate transport system, permease component	1	1	1	1	1	2	1	1	1	2	1	0
COG1119	ABC-type molybdenum transport system, ATPase component/photorepair protein PhrA	1	1	1	2	2	2	2	2	2	2	1	2
COG1132	ABC-type multidrug transport system, ATPase and permease components	6	6	6	20	20	20	27	17	17	18	19	29
COG1131	ABC-type multidrug transport system, ATPase component	4	5	4	19	14	17	30	33	12	15	23	32
COG0842	ABC-type multidrug transport system, permease component	0	0	0	4	2	2	7	8	2	3	4	5
COG1668	ABC-type Na+ efflux pump, permease component	0	0	0	2	0	2	3	4	3	2	3	3
COG4555	ABC-type Na+ transport system, ATPase component	0	0	0	0	0	0	0	0	0	0	0	0
COG1116	ABC-type nitrate/sulfonate/bicarbonate transport system, ATPase component	6	5	7	7	9	2	17	2	6	4	2	8
COG0600	ABC-type nitrate/sulfonate/bicarbonate transport system, permease component	9	7	8	9	10	2	22	2	8	4	2	9
COG4608	ABC-type oligopeptide transport system, ATPase component	0	0	0	1	5	2	0	4	2	4	7	6
COG4166	ABC-type oligopeptide transport system, periplasmic component	0	0	0	1	3	2	0	1	1	2	2	1
COG1117	ABC-type phosphate transport system, ATPase component	2	3	2	1	1	3	2	1	2	3	1	2
COG0226	ABC-type phosphate transport system, periplasmic component	1	1	1	2	2	2	2	2	2	2	2	1
COG0573	ABC-type phosphate transport system, permease component	1	1	1	1	1	1	1	2	1	1	2	1
COG0581	ABC-type phosphate transport system, permease component	1	1	1	1	1	1	1	2	1	1	2	1
COG3638	ABC-type phosphate/phosphonate transport system, ATPase component	2	2	2	1	4	2	1	3	2	3	1	2
COG3221	ABC-type phosphate/phosphonate transport system, periplasmic component	1	1	1	0	4	1	0	2	1	2	0	1
COG3639	ABC-type phosphate/phosphonate transport system, permease component	1	1	1	0	5	2	0	4	2	3	0	2
COG4107	ABC-type phosphonate transport system, ATPase component	0	0	0	0	0	0	0	1	0	1	0	0
COG4778	ABC-type phosphonate transport system, ATPase component	0	0	0	0	0	0	0	1	0	1	0	0
COG1126	ABC-type polar amino acid transport system, ATPase component	2	2	2	3	7	9	3	4	7	9	4	6
COG4209	ABC-type polysaccharide transport system, permease component	3	3	3	10	55	10	86	40	16	13	6	27
COG1682	ABC-type polysaccharide/polyol phosphate export systems, permease component	0	0	0	4	1	2	0	4	3	1	1	3
COG1134	ABC-type polysaccharide/polyol phosphate transport system, ATPase component	0	0	0	1	1	1	0	1	1	1	1	0
COG4175	ABC-type proline/glycine betaine transport system, ATPase component	1	1	1	0	0	1	1	1	1	1	0	1
COG4176	ABC-type proline/glycine betaine transport system, permease component	1	1	1	0	0	1	1	1	1	1	0	1
COG1125	ABC-type proline/glycine betaine transport systems, ATPase components	0	0	0	0	0	0	0	0	0	0	1	4
COG2113	ABC-type proline/glycine betaine transport systems, periplasmic components	1	1	1	0	0	0	1	1	1	0	0	1
COG1174	ABC-type proline/glycine betaine transport systems, permease component	0	0	0	0	0	0	0	0	0	0	2	3
COG4615	ABC-type siderophore export system, fused ATPase and permease components	0	0	0	1	0	0	1	0	0	0	2	1
COG1176	ABC-type spermidine/putrescine transport system, permease component I	0	0	0	1	1	2	0	2	4	4	2	3
COG1177	ABC-type spermidine/putrescine transport system, permease component II	1	1	0	1	1	2	0	4	4	5	3	4
COG3842	ABC-type spermidine/putrescine transport systems, ATPase components	3	2	1	2	5	4	5	8	8	8	6	8
COG1129	ABC-type sugar transport system, ATPase component	7	8	8	3	8	3	4	5	4	3	1	7
COG1653	ABC-type sugar transport system, periplasmic component	33	35	35	31	138	32	155	92	44	43	28	77
COG1879	ABC-type sugar transport system, periplasmic component	9	10	10	6	11	4	4	9	5	4	1	10
COG0395	ABC-type sugar transport system, permease component	31	34	33	23	101	30	135	74	39	42	20	62
COG3839	ABC-type sugar transport systems, ATPase components	1	1	1	1	4	1	2	3	2	1	1	2
COG1175	ABC-type sugar transport systems, permease components	27	28	28	14	46	20	51	36	23	28	16	36
COG1613	ABC-type sulfate transport system, periplasmic component	1	1	1	2	1	1	2	2	2	1	2	2
COG0555	ABC-type sulfate transport system, permease component	1	1	1	2	1	1	2	2	2	2	2	2
COG4988	ABC-type transport system involved in cytochrome bd biosynthesis, ATPase and permease components	0	0	0	0	0	2	2	1	3	2	1	1
COG1277	ABC-type transport system involved in multi-copper enzyme maturation, permease component	2	2	2	1	6	3	3	4	4	4	3	2
COG4591	ABC-type transport system, involved in lipoprotein release, permease component	2	2	2	5	4	1	3	10	3	1	7	7
COG1101	ABC-type uncharacterized transport system, ATPase component	1	1	1	2	1	0	0	1	1	0	1	1
COG4152	ABC-type uncharacterized transport system, ATPase component	0	0	0	1	0	1	1	1	1	1	1	1
COG4586	ABC-type uncharacterized transport system, ATPase component	1	1	2	6	4	2	2	3	3	2	4	5
COG4619	ABC-type uncharacterized transport system, ATPase component	1	1	1	0	1	0	0	0	1	0	0	0
COG0390	ABC-type uncharacterized transport system, permease component	1	1	1	0	1	1	0	0	1	1	0	0
COG3694	ABC-type uncharacterized transport system, permease component	1	1	1	6	4	2	2	4	3	2	4	5
COG4587	ABC-type uncharacterized transport system, permease component	1	1	1	6	4	2	2	3	3	2	4	5
COG4603	ABC-type uncharacterized transport system, permease component	2	2	2	1	3	1	2	1	3	1	1	1
COG3845	ABC-type uncharacterized transport systems, ATPase components	2	2	2	1	3	1	2	1	3	1	1	1
COG4213	ABC-type xylose transport system, periplasmic component	1	1	1	1	2	1	0	0	1	1	0	0
COG4214	ABC-type xylose transport system, permease component	1	2	1	1	1	1	0	0	1	1	0	0
COG0488	ATPase components of ABC transporters with duplicated ATPase domains	4	4	4	7	7	7	9	11	8	6	7	9
COG1123	ATPase components of various ABC-type transport systems, contain duplicated ATPase	0	0	0	0	2	7	4	5	8	9	3	8
COG0559	Branched-chain amino acid ABC-type transport system, permease components	2	2	2	1	1	0	1	0	1	1	0	1
COG2177	Cell division protein	1	1	1	1	2	1	1	1	1	1	1	1
COG2182	Maltose-binding periplasmic proteins/domains	3	3	3	2	3	0	3	3	0	1	2	1
COG3420	Nitrous oxidase accessory protein	0	0	0	0	1	0	1	1	1	1	1	1
COG1732	Periplasmic glycine betaine/choline-binding (lipo)protein of an ABC-type transport system (osmoprotectant binding protein)	0	0	0	0	0	0	0	0	0	0	1	6
COG2884	Predicted ATPase involved in cell division	1	1	1	1	2	1	1	1	1	1	1	1
COG1172	Ribose/xylose/arabinose/galactoside ABC-type transport systems, permease components	6	7	7	1	6	2	5	4	2	2	1	8
COG0687	Spermidine/putrescine-binding periplasmic protein	0	0	0	1	1	2	0	2	3	4	2	2
COG4674	Uncharacterized ABC-type transport system, ATPase component	2	3	3	1	1	0	1	0	0	0	0	1
COG1744	Uncharacterized ABC-type transport system, periplasmic component/surface lipoprotein	2	2	2	1	4	2	2	1	4	2	1	1
COG1079	Uncharacterized ABC-type transport system, permease component	2	2	2	1	3	1	2	1	3	1	1	1
COG0705	Uncharacterized membrane protein (homolog of Drosophila rhomboid)	1	1	1	1	2	1	1	1	1	1	1	1
