# Supplementary material for: Genome-Based Comparative Analyses of Antarctic and Temperate Species of Paenibacillus
Source: PLoS One. 2014 Oct 6;9(10):e108009. doi: 10.1371/journal.pone.0108009 (PMC4186907; doi:10.1371/journal.pone.0108009)
Supplement: Table S6 — List of COGs associated with carbohydrate metabolism in genomes of temperate Paenibacillus spp. and P. darwinianus strains. (XLSX) [file pone.0108009.s007.xlsx]

## Sheet: Sheet1
Supplementary table 6: List of COGs associated with carbohydrate metabolism in genomes of temperate Paenibacillus spp. and P. darwinianus strains.
Function ID	Description	P. darwinianus Br	P. darwinianus CE1	P. darwinianus MB1	P. curdlanolyticus YK9	P. mucilaginous K02	P. polymyxa SC2	P. daejeonensis DSM 15491	P. terrigena DSM 21567	P. panacisoli DSM 21345	P. terrae HPL-003	P. taiwanensis DSM 18679	P. pinihumi DSM 23905
COG0296	1,4-alpha-glucan branching enzyme	1	1	1	2	2	1	1	1	1	1	0	1
COG3836	2,4-dihydroxyhept-2-ene-1,7-dioic acid aldolase	0	0	0	0	0	0	0	0	0	2	0	0
COG0800	2-keto-3-deoxy-6-phosphogluconate aldolase	1	1	2	2	3	1	2	2	2	2	3	2
COG2074	2-phosphoglycerate kinase	0	0	0	1	0	0	1	1	0	0	0	0
COG2706	3-carboxymuconate cyclase	0	0	0	2	2	2	2	2	2	2	1	1
COG0269	3-hexulose-6-phosphate synthase and related proteins	1	1	1	0	1	1	1	1	1	1	0	0
COG0126	3-phosphoglycerate kinase	1	1	1	1	1	1	1	1	1	1	1	1
COG1640	4-alpha-glucanotransferase	0	0	0	2	0	0	0	0	0	0	0	0
COG3717	5-keto 4-deoxyuronate isomerase	1	1	1	1	1	1	1	1	2	1	1	1
COG0205	6-phosphofructokinase	1	1	1	1	1	1	1	1	1	1	1	1
COG0362	6-phosphogluconate dehydrogenase	1	1	1	1	1	1	1	2	2	2	1	2
COG0363	6-phosphogluconolactonase/Glucosamine-6-phosphate isomerase/deaminase	1	1	1	1	1	1	4	1	1	2	1	2
COG0448	ADP-glucose pyrophosphorylase	3	3	3	2	3	3	3	0	3	3	0	2
COG3345	Alpha-galactosidase	0	0	0	1	5	5	4	5	2	2	0	5
COG1486	Alpha-galactosidases/6-phospho-beta-glucosidases, family 4 of glycosyl hydrolases	2	2	2	1	2	3	6	3	4	4	1	5
COG1501	Alpha-glucosidases, family 31 of glycosyl hydrolases	1	1	1	2	4	1	4	3	3	1	1	1
COG3661	Alpha-glucuronidase	0	0	0	1	1	1	1	0	1	2	0	0
COG3534	Alpha-L-arabinofuranosidase	0	0	0	1	3	3	5	0	3	3	0	0
COG3669	Alpha-L-fucosidase	0	0	0	0	2	0	4	9	0	0	3	1
COG0383	Alpha-mannosidase	0	0	0	1	1	0	4	7	1	3	1	7
COG2721	Altronate dehydratase	0	0	0	2	2	1	1	2	2	1	0	2
COG3867	Arabinogalactan endo-1,4-beta-galactosidase	0	0	0	0	3	1	3	0	3	2	0	0
COG0483	Archaeal fructose-1,6-bisphosphatase and related enzymes of inositol monophosphatase family	1	1	1	1	3	1	2	1	1	1	1	3
COG4193	Beta- N-acetylglucosaminidase	1	1	1	0	0	0	0	1	0	0	0	0
COG3693	Beta-1,4-xylanase	0	0	0	2	6	1	5	0	2	3	0	0
COG1621	Beta-fructosidases (levanase/invertase)	4	5	5	0	11	10	1	0	4	8	0	1
COG1874	Beta-galactosidase	4	4	4	1	8	4	11	6	6	5	1	2
COG2731	Beta-galactosidase, beta subunit	0	0	0	1	0	0	0	0	2	2	0	0
COG3250	Beta-galactosidase/beta-glucuronidase	3	3	3	4	15	4	13	7	6	6	2	2
COG2273	Beta-glucanase/Beta-glucan synthetase	0	0	0	6	5	2	5	0	0	1	0	4
COG2723	Beta-glucosidase/6-phospho-beta-glucosidase/beta-galactosidase	0	0	0	0	4	8	0	2	16	21	0	0
COG1472	Beta-glucosidase-related glycosidases	1	1	1	7	9	4	7	10	2	6	3	5
COG4124	Beta-mannanase	2	2	2	3	7	5	2	0	3	3	0	1
COG3507	Beta-xylosidase	0	0	0	2	21	9	13	4	13	14	0	2
COG3664	Beta-xylosidase	0	0	0	0	1	0	0	2	0	0	0	0
COG4464	Capsular polysaccharide biosynthesis protein	1	1	1	1	2	0	1	3	0	0	2	1
COG4421	Capsular polysaccharide biosynthesis protein	0	0	0	0	0	0	0	0	0	0	1	0
COG5297	Cellobiohydrolase A (1,4-beta-cellobiosidase A)	0	0	0	1	1	1	0	0	0	1	0	0
COG3459	Cellobiose phosphorylase	1	1	1	2	1	2	1	1	2	2	2	0
COG1363	Cellulase M and related proteins	0	0	0	1	1	2	0	4	2	2	3	0
COG3325	Chitinase	0	0	0	2	1	0	1	1	0	0	3	2
COG3469	Chitinase	0	0	0	1	0	0	0	0	0	0	1	1
COG2301	Citrate lyase beta subunit	0	0	0	1	0	1	0	0	1	2	1	1
COG1830	DhnA-type fructose-1,6-bisphosphate aldolase and related enzymes	0	0	0	0	0	0	1	0	0	0	0	1
COG0537	Diadenosine tetraphosphate (Ap4A) hydrolase and other HIT family hydrolases	1	1	1	1	3	2	3	2	2	2	2	3
COG2376	Dihydroxyacetone kinase	0	0	0	0	0	1	3	1	1	0	1	0
COG0129	Dihydroxyacid dehydratase/phosphogluconate dehydratase	1	1	1	1	2	1	3	1	1	1	1	2
COG1312	D-mannonate dehydratase	0	0	0	1	1	1	2	1	1	1	0	1
COG3934	Endo-beta-mannanase	0	0	0	0	3	0	2	0	0	0	0	0
COG4724	Endo-beta-N-acetylglucosaminidase D	0	0	0	0	0	0	1	2	0	1	3	0
COG2730	Endoglucanase	0	0	0	3	4	5	1	1	1	3	0	2
COG4305	Endoglucanase C-terminal domain/subunit and related proteins	0	0	0	0	0	1	0	0	0	1	0	0
COG3405	Endoglucanase Y	0	0	0	1	2	0	2	2	0	0	1	1
COG0148	Enolase	1	1	1	1	1	1	1	1	1	1	1	1
COG5039	Exopolysaccharide biosynthesis protein	0	0	0	0	1	1	0	1	1	1	0	0
COG4632	Exopolysaccharide biosynthesis protein related to N-acetylglucosamine-1-phosphodiester alpha-N-acetylglucosaminidase	1	1	0	3	4	4	5	6	4	4	5	3
COG3001	Fructosamine-3-kinase	0	0	0	0	0	0	0	0	0	0	1	0
COG0191	Fructose/tagatose bisphosphate aldolase	3	4	3	1	2	1	2	2	1	2	2	1
COG1494	Fructose-1,6-bisphosphatase/sedoheptulose 1,7-bisphosphatase and related proteins	1	1	1	1	1	1	1	1	1	1	1	0
COG3588	Fructose-1,6-bisphosphate aldolase	0	0	0	0	0	0	0	0	0	0	0	1
COG1105	Fructose-1-phosphate kinase and related fructose-6-phosphate kinase (PfkB)	2	2	2	0	1	2	0	1	2	2	1	0
COG0406	Fructose-2,6-bisphosphatase	1	1	1	7	7	5	6	9	4	5	5	4
COG3594	Fucose 4-O-acetylase and related acetyltransferases	0	0	0	0	0	1	0	0	2	1	1	0
COG4154	Fucose dissimilation pathway protein FucU	2	1	2	0	1	0	1	1	0	0	0	1
COG0153	Galactokinase	1	1	1	1	1	2	1	1	1	2	1	1
COG2017	Galactose mutarotase and related enzymes	1	1	1	2	4	2	4	2	2	2	1	3
COG4468	Galactose-1-phosphate uridyltransferase	1	1	1	1	1	1	1	1	1	1	1	1
COG0058	Glucan phosphorylase	1	1	1	1	1	1	0	0	1	1	0	0
COG3387	Glucoamylase and related glycosyl hydrolases	1	2	1	2	2	0	2	3	0	0	1	1
COG3386	Gluconolactonase	4	4	5	0	4	2	2	3	0	1	0	4
COG4993	Glucose dehydrogenase	1	1	1	0	0	0	0	0	0	0	1	0
COG2133	Glucose/sorbosone dehydrogenases	0	0	0	0	2	0	2	1	1	0	1	0
COG0364	Glucose-6-phosphate 1-dehydrogenase	1	1	2	1	1	2	2	2	4	2	1	3
COG0166	Glucose-6-phosphate isomerase	3	4	2	1	1	1	1	1	1	1	1	1
COG1904	Glucuronate isomerase	0	0	0	1	1	1	0	0	2	2	0	1
COG0057	Glyceraldehyde-3-phosphate dehydrogenase/erythrose-4-phosphate dehydrogenase	2	2	2	2	3	1	1	2	1	2	2	2
COG1929	Glycerate kinase	1	1	1	1	2	1	1	1	1	1	1	1
COG0580	Glycerol uptake facilitator and related permeases (Major Intrinsic Protein Family)	0	1	0	0	1	1	0	0	0	1	2	0
COG3408	Glycogen debranching enzyme	3	3	2	0	3	0	5	4	0	1	1	1
COG0297	Glycogen synthase	2	2	2	4	1	1	2	0	1	1	0	2
COG0366	Glycosidases	5	5	5	16	9	7	10	3	3	10	4	2
COG1819	Glycosyl transferases, related to UDP-glucuronosyltransferase	0	0	0	2	1	2	0	1	0	2	4	2
COG5026	Hexokinase	0	0	0	0	0	0	0	0	0	0	0	1
COG3622	Hydroxypyruvate isomerase	0	0	0	0	3	0	0	0	0	0	0	0
COG2160	L-arabinose isomerase	1	3	3	1	1	1	2	0	1	3	0	0
COG2407	L-fucose isomerase and related proteins	1	1	1	0	2	1	2	0	1	1	0	0
COG4806	L-rhamnose isomerase	1	1	1	0	0	1	0	1	0	1	0	0
COG2182	Maltose-binding periplasmic proteins/domains	3	3	3	2	3	0	3	3	0	1	2	1
COG0246	Mannitol-1-phosphate/altronate dehydrogenases	1	1	1	0	1	3	2	0	5	2	0	1
COG0662	Mannose-6-phosphate isomerase	1	1	1	0	3	4	2	3	2	6	2	3
COG1803	Methylglyoxal synthase	1	1	1	1	1	1	1	1	1	1	1	1
COG3525	N-acetyl-beta-hexosaminidase	0	0	0	0	1	1	2	6	0	1	2	0
COG1820	N-acetylglucosamine-6-phosphate deacetylase	2	2	2	2	1	1	3	2	1	1	2	1
COG2942	N-acyl-D-glucosamine 2-epimerase	1	1	1	1	1	1	1	0	1	1	0	0
COG1626	Neutral trehalase	0	0	0	0	1	0	0	0	0	0	0	0
COG0451	Nucleoside-diphosphate-sugar epimerases	4	6	5	11	9	7	11	6	6	9	8	10
COG3866	Pectate lyase	0	0	0	0	8	2	1	0	6	4	0	0
COG4677	Pectin methylesterase	0	0	0	0	7	2	1	0	2	2	0	0
COG0036	Pentose-5-phosphate-3-epimerase	1	1	1	1	1	1	1	1	1	2	1	1
COG2513	PEP phosphonomutase and related enzymes	0	0	0	1	1	1	0	2	0	1	0	0
COG0574	Phosphoenolpyruvate synthase/pyruvate phosphate dikinase	1	1	2	1	2	1	1	4	1	2	2	2
COG1080	Phosphoenolpyruvate-protein kinase (PTS system EI component in bacteria)	4	4	4	1	2	2	4	2	2	4	2	2
COG0588	Phosphoglycerate mutase 1	0	0	0	0	0	1	0	1	0	1	1	1
COG0696	Phosphoglyceromutase	1	1	1	1	1	1	1	1	1	1	1	1
COG0279	Phosphoheptose isomerase	0	0	0	1	0	0	0	0	0	0	0	0
COG3957	Phosphoketolase	0	0	0	0	0	1	0	0	0	0	0	0
COG1109	Phosphomannomutase	3	3	3	2	2	2	3	2	2	2	2	3
COG1482	Phosphomannose isomerase	1	1	1	1	1	1	1	2	1	1	2	2
COG1015	Phosphopentomutase	1	1	1	1	1	1	1	2	1	1	3	2
COG1023	Predicted 6-phosphogluconate dehydrogenase	0	0	1	1	1	1	0	1	1	1	1	0
COG4354	Predicted bile acid beta-glucosidase	0	0	0	0	1	1	0	2	0	0	0	0
COG2342	Predicted extracellular endo alpha-1,4 polygalactosaminidase or related polysaccharide hydrolase	1	1	1	0	1	0	0	0	0	0	0	0
COG4833	Predicted glycosyl hydrolase	0	0	0	0	0	0	3	0	0	0	0	0
COG2152	Predicted glycosylase	1	1	1	1	4	2	6	1	2	2	1	1
COG2971	Predicted N-acetylglucosamine kinase	0	0	0	2	0	0	4	6	0	0	2	2
COG2956	Predicted N-acetylglucosaminyl transferase	1	1	0	0	1	0	1	1	0	0	0	1
COG4692	Predicted neuraminidase (sialidase)	0	0	0	0	2	0	0	0	1	1	0	0
COG1086	Predicted nucleoside-diphosphate sugar epimerases	1	1	1	1	0	2	1	5	1	3	2	3
COG0702	Predicted nucleoside-diphosphate-sugar epimerases	0	0	0	2	9	4	7	3	3	7	2	3
COG0061	Predicted sugar kinase	0	0	0	1	1	2	2	1	2	1	1	1
COG0063	Predicted sugar kinase	0	0	0	0	1	1	1	0	1	1	0	0
COG0647	Predicted sugar phosphatases of the HAD superfamily	1	1	1	2	1	1	1	1	1	2	1	1
COG0726	Predicted xylanase/chitin deacetylase	7	7	7	11	17	13	15	17	12	12	12	11
COG4282	Protein involved in beta-1,3-glucan synthesis	0	0	0	0	0	0	0	0	2	0	0	0
COG3936	Protein involved in polysaccharide intercellular adhesin (PIA) synthesis/biofilm formation	0	0	0	0	1	0	1	1	0	0	0	0
COG3537	Putative alpha-1,2-mannosidase	0	0	0	0	0	0	3	1	0	0	1	0
COG3010	Putative N-acetylmannosamine-6-phosphate epimerase	0	0	0	1	0	1	0	2	1	1	1	0
COG3961	Pyruvate decarboxylase and related thiamine pyrophosphate-requiring enzymes	0	0	0	0	3	0	0	1	0	0	0	0
COG0469	Pyruvate kinase	2	2	2	2	2	2	2	1	2	3	1	2
COG0120	Ribose 5-phosphate isomerase	0	0	0	1	0	1	0	1	1	1	0	1
COG0698	Ribose 5-phosphate isomerase RpiB	1	1	1	1	1	0	1	1	0	1	1	1
COG1850	Ribulose 1,5-bisphosphate carboxylase, large subunit	2	2	2	1	2	1	2	1	1	1	1	1
COG0235	Ribulose-5-phosphate 4-epimerase and related epimerases and aldolases	3	3	3	3	3	3	4	1	3	3	2	1
COG1070	Sugar (pentulose and hexulose) kinases	7	6	7	3	5	6	9	5	4	6	2	2
COG0524	Sugar kinases, ribokinase family	6	6	7	4	10	6	8	5	5	4	4	9
COG1082	Sugar phosphate isomerases/epimerases	14	14	14	9	22	5	24	15	8	10	7	21
COG2271	Sugar phosphate permease	1	1	1	6	6	2	2	7	3	4	4	8
COG3684	Tagatose-1,6-bisphosphate aldolase	0	0	0	0	0	0	0	1	0	0	0	0
COG2140	Thermophilic glucose-6-phosphate isomerase and related metalloenzymes	1	1	1	1	2	3	3	2	2	2	0	3
COG0176	Transaldolase	1	1	1	0	2	1	1	1	1	1	0	1
COG1940	Transcriptional regulator/sugar kinase	6	6	6	8	8	7	7	10	9	12	7	9
COG1349	Transcriptional regulators of sugar metabolism	6	7	6	3	9	4	8	9	4	6	3	7
COG0021	Transketolase	1	1	2	1	2	1	1	1	1	2	2	2
COG3958	Transketolase, C-terminal subunit	0	0	0	2	3	1	0	0	3	1	1	0
COG3959	Transketolase, N-terminal subunit	0	0	0	2	3	1	0	0	3	1	1	0
COG1554	Trehalose and maltose hydrolases (possible phosphorylases)	0	0	0	2	3	1	1	9	2	1	1	1
COG4813	Trehalose utilization protein	1	1	1	2	2	1	1	1	1	1	1	2
COG0149	Triosephosphate isomerase	1	1	1	1	1	1	1	1	1	1	1	1
COG1523	Type II secretory pathway, pullulanase PulA and related glycosidases	1	1	1	2	1	1	1	0	1	1	0	1
COG4284	UDP-glucose pyrophosphorylase	0	0	0	0	1	0	0	1	0	0	0	1
COG3718	Uncharacterized enzyme involved in inositol metabolism	1	1	1	0	1	0	1	1	1	1	0	1
COG2115	Xylose isomerase	1	1	1	1	1	1	1	1	1	1	0	1
