# Supplementary material for: Genome-Based Comparative Analyses of Antarctic and Temperate Species of Paenibacillus
Source: PLoS One. 2014 Oct 6;9(10):e108009. doi: 10.1371/journal.pone.0108009 (PMC4186907; doi:10.1371/journal.pone.0108009)
Supplement: Table S7 — Sporulation associated genes identified in genomes of the P. darwinianus strains. (XLSX) [file pone.0108009.s008.xlsx]

## Sheet: Table S7
Supplementary table 7: Sporulation associated genes identified in genomes of the P. darwinianus strains.
Product name	Gene symbol	COGs	Pfams	TIGRfams	P. darwinianus Br	P. darwinianus CE1	P. darwinianus MB1
Regulators of stationary/sporulation gene expression	abrB	COG2002	-	-	PbrDRAFT_01553, PbrDRAFT_01585, PbrDRAFT_02413	-	Pmb1DRAFT_02422, Pmb1DRAFT_02535
Negative regulator of genetic competence, sporulation and motility	mecA	COG4862	pfam05389	-	PbrDRAFT_00424	Pce1DRAFT_00132	Pmb1DRAFT_00354
KinB-signalling pathway activation in sporulation	kbaA	-	pfam14089	-	PbrDRAFT_01410	Pce1DRAFT_01086	Pmb1DRAFT_01149
Inhibitor of the KinA pathway to sporulation, predicted exonuclease	kapD	COG5018	pfam00929	-	PbrDRAFT_02076	Pce1DRAFT_02110	Pmb1DRAFT_02185
Spo0E like sporulation regulatory protein	-	-	pfam09388	-	PbrDRAFT_01687, PbrDRAFT_02595	Pce1DRAFT_01460, Pce1DRAFT_01526	Pmb1DRAFT_00599, Pmb1DRAFT_01856
Sporulation inhibitor A	sda	-	pfam08970	-	PbrDRAFT_01264, PbrDRAFT_01736	Pce1DRAFT_00940, Pce1DRAFT_01778	Pmb1DRAFT_01735, Pmb1DRAFT_01986
Sporulation transcription factor Spo0A	spoA	COG0745	pfam00072 pfam08769	TIGR02875	-	Pce1DRAFT_01505	Pmb1DRAFT_00577
Sporulation transcriptional regulator SpoIIID	spoIIID	-	pfam12116	TIGR02844	-	Pce1DRAFT_02671	Pmb1DRAFT_02764
Sporulation integral membrane protein YtvI	ytvI	COG0628	pfam01594	TIGR02872	PbrDRAFT_00123	Pce1DRAFT_00318	Pmb1DRAFT_00676
Sporulation lipoprotein YhcN/YlaJ (Spore_YhcN_YlaJ)	-	-	pfam09580	TIGR02898	PbrDRAFT_01170, PbrDRAFT_01329, PbrDRAFT_00321	Pce1DRAFT_01422, Pce1DRAFT_00073, Pce1DRAFT_01324	Pmb1DRAFT_01048, Pmb1DRAFT_00170, Pmb1DRAFT_01336
Sporulation peptidase YabG	yabG	-	pfam05582	TIGR02855	-	Pce1DRAFT_02397	-
Sporulation protein YabP	yabP	-	pfam07873	TIGR02892	-	Pce1DRAFT_01914	-
Sporulation protein YhbH	yhbH	COG2718	pfam04285	TIGR02877	PbrDRAFT_00104	Pce1DRAFT_00298	Pmb1DRAFT_00656
Sporulation protein YpjB (SpoYpjB)	-	-	pfam09577	-	PbrDRAFT_00485	Pce1DRAFT_00193	Pmb1DRAFT_00291
Sporulation protein YqfC	yqfC	-	pfam07873	TIGR02856	PbrDRAFT_00283	Pce1DRAFT_00111	Pmb1DRAFT_00133
Sporulation protein YqfD	yqfD	-	pfam06898	TIGR02876	PbrDRAFT_00284	Pce1DRAFT_00110	Pmb1DRAFT_00134
Sporulation protein YtfJ	ytfJ	COG3874	pfam09579	TIGR02874	-	Pce1DRAFT_01546	Pmb1DRAFT_00618
Sporulation protein YtrH	ytrH	-	pfam14034	-	PbrDRAFT_00138	Pce1DRAFT_00333	Pmb1DRAFT_00691
Sporulation protein YunB	yunB	-	pfam09560	TIGR02832	PbrDRAFT_00804	Pce1DRAFT_00761	Pmb1DRAFT_02205
Sporulation protein, YlmC/YmxH family		COG1873	pfam05239	TIGR02888	PbrDRAFT_00354	Pce1DRAFT_00039	Pmb1DRAFT_00204
Sporulation related domain	-	-	pfam05036	-	PbrDRAFT_00958	Pce1DRAFT_02877	Pmb1DRAFT_00756
Small, acid-soluble spore protein tlp	tlp	-	-	TIGR03090	-	Pce1DRAFT_00869	Pmb1DRAFT_00972
Small, acid-soluble spore proteins, alpha/beta type	-	-	pfam00269	-	PbrDRAFT_00636, PbrDRAFT_01236, PbrDRAFT_01576, PbrDRAFT_02302	Pce1DRAFT_00731, Pce1DRAFT_00913, Pce1DRAFT_02395, Pce1DRAFT_02951	Pmb1DRAFT_01381, Pmb1DRAFT_02015, Pmb1DRAFT_02446, Pmb1DRAFT_02526
Small acid-soluble spore protein H family	sspH	-	pfam08141	TIGR02861	PbrDRAFT_00843	Pce1DRAFT_00799	Pmb1DRAFT_01941
Putative sporulation protein YyaC	yyaC	-	pfam06866	TIGR02841	-	Pce1DRAFT_02118, Pce1DRAFT_02152, Pce1DRAFT_02840	Pmb1DRAFT_02917
Polysaccharide deacetylase family sporulation protein PdaB	pdaB	COG0726	pfam01522	TIGR02764	-	Pce1DRAFT_01085	Pmb1DRAFT_01150
Stage II sporulation protein D	spoIID	COG2385	pfam08486	-	PbrDRAFT_01424, PbrDRAFT_01460	Pce1DRAFT_02669	Pmb1DRAFT_02762
Stage II sporulation protein E	spoIIE	COG2208	pfam07228	-	PbrDRAFT_02850	Pce1DRAFT_02170, Pce1DRAFT_01909	Pmb1DRAFT_02319
Stage II sporulation protein M	spoIIM	COG1300	pfam01944	TIGR02831	-	Pce1DRAFT_01516	Pmb1DRAFT_00589
Stage II sporulation protein P	spoIIP	-	pfam07454	TIGR02867	PbrDRAFT_01794	Pce1DRAFT_01711	Pmb1DRAFT_01482
Stage II sporulation protein R	spoIIR	-	pfam09551	TIGR02837	PbrDRAFT_03110	Pce1DRAFT_01979	Pmb1DRAFT_02115
stage III sporulation protein AA	spoIIIAA	COG3854	-	TIGR02858	-	Pce1DRAFT_02252	Pmb1DRAFT_00550
Stage III sporulation protein AB	spoIIIAB	-	pfam09548	TIGR02833	PbrDRAFT_02226	Pce1DRAFT_02253, Pce1DRAFT_02254	Pmb1DRAFT_00551, Pmb1DRAFT_00552
stage III sporulation protein AC	spoIIIAC	-	pfam06686	TIGR02848	PbrDRAFT_02227	Pce1DRAFT_02255	Pmb1DRAFT_00553
stage III sporulation protein AD	spoIIIAD	-	pfam06686	TIGR02849	PbrDRAFT_02228	Pce1DRAFT_02256	Pmb1DRAFT_00554
stage III sporulation protein AE	spoIIIAE	-	pfam09546	TIGR02829	PbrDRAFT_02229	Pce1DRAFT_02257	Pmb1DRAFT_00555
stage III sporulation protein AF	spoIIIAF	COG4907	pfam09581	TIGR02896	PbrDRAFT_02230	-	Pmb1DRAFT_00556
stage III sporulation protein AG	spoIIIAG	COG1766	-	TIGR02830	PbrDRAFT_00412	Pce1DRAFT_02259	Pmb1DRAFT_00557
Stage III sporulation protein D	spoIIID	-	pfam12116	-	PbrDRAFT_01422	-	-
stage IV sporulation protein A	spoIVA	-	pfam09547	TIGR02836	PbrDRAFT_00448	Pce1DRAFT_00156, Pce1DRAFT_00155	Pmb1DRAFT_00329, Pmb1DRAFT_00330
stage IV sporulation protein B	spoIVB	COG0793	pfam05580 pfam13180	TIGR02860	PbrDRAFT_00393	Pce1DRAFT_01504	Pmb1DRAFT_00576
Stage V sporulation protein AA	spoVAA	-	pfam12164	-	PbrDRAFT_01694	Pce1DRAFT_01533	Pmb1DRAFT_00605
Stage V sporulation protein AB	spoVAB	-	pfam13782	-	PbrDRAFT_01696	Pce1DRAFT_01534	Pmb1DRAFT_00606
stage V sporulation protein AC	spoVAC	-	pfam03862	TIGR02838	-	Pce1DRAFT_01439	Pmb1DRAFT_01031
stage V sporulation protein AD	spoVAD	COG0332	pfam07451	TIGR02845	-	Pce1DRAFT_01438	Pmb1DRAFT_01032
stage V sporulation protein AE	spoVAE	-	pfam03862	TIGR02839	-	Pce1DRAFT_01437	Pmb1DRAFT_01033
stage V sporulation protein B	spoVB	COG2244	pfam01943 pfam14667	TIGR02900	-	Pce1DRAFT_02817	Pmb1DRAFT_01715
stage V sporulation protein D	spoVD	COG0768	pfam00905 pfam03717 pfam03793	TIGR02214	PbrDRAFT_00339	Pce1DRAFT_00054	Pmb1DRAFT_00189
Stage V sporulation protein family	-	-	pfam08183	-	PbrDRAFT_00622	Pce1DRAFT_02861	Pmb1DRAFT_01366
stage V sporulation protein T	spoVT	COG2002	pfam04014	TIGR02851, TIGR01439	-	Pce1DRAFT_02373	-
Stage VI sporulation protein F	spoVIF	-	pfam14069	-	PbrDRAFT_00441, PbrDRAFT_00629	Pce1DRAFT_00149, Pce1DRAFT_02854	Pmb1DRAFT_00336, Pmb1DRAFT_01372
Outer spore coat protein E	cotE	-	pfam10628	-	PbrDRAFT_01070	Pce1DRAFT_00899	Pmb1DRAFT_01003
Spore coat associated protein JA (CotJA)	cotJA	-	pfam11007	-	PbrDRAFT_00124	Pce1DRAFT_00319	Pmb1DRAFT_00677
Spore coat protein	-	COG5577	pfam07875	-	PbrDRAFT_00871	Pce1DRAFT_00604	Pmb1DRAFT_00861
Spore coat protein GerQ	gerQ	-	pfam09671	TIGR02728	PbrDRAFT_01238	Pce1DRAFT_00915	Pmb1DRAFT_02013
Spore cortex biosynthesis protein YabQ	yabQ	-	pfam09578	TIGR02893	PbrDRAFT_02895	Pce1DRAFT_01913	Pmb1DRAFT_02023
Spore coat assembly protein	cotH	COG5337	pfam08757	-	PbrDRAFT_03096	Pce1DRAFT_03123	Pmb1DRAFT_03156
Bacillus/Clostridium GerA spore germination protein	gerA	-	pfam03323	-	PbrDRAFT_01333, PbrDRAFT_01697	Pce1DRAFT_01418, Pce1DRAFT_01535	Pmb1DRAFT_00607, Pmb1DRAFT_01052
Spore germination B3/ GerAC like, C-terminal	-	-	pfam05504	TIGR02887	-	-	-
Spore germination GerPB	gerPB	-	pfam10803	-	-	-	-
Spore germination protein	-	COG5401	pfam10646	-	PbrDRAFT_00919	Pce1DRAFT_01228	Pmb1DRAFT_00716
Spore germination protein (Spore_permease)	-	-	pfam03845	-	PbrDRAFT_02545, PbrDRAFT_02546	Pce1DRAFT_02525, Pce1DRAFT_02526	Pmb1DRAFT_02626, Pmb1DRAFT_02627
Spore germination protein (amino acid permease)	sdaC	COG0814	pfam03845	TIGR00912	-	Pce1DRAFT_01417	Pmb1DRAFT_01053
Spore germination protein gerPA/gerPF	gerPA	-	pfam10676	-	PbrDRAFT_01508, PbrDRAFT_01513	Pce1DRAFT_02538, Pce1DRAFT_02543	Pmb1DRAFT_02707, Pmb1DRAFT_02712
Spore germination protein GerPC	gerPC	-	pfam10737	-	PbrDRAFT_01510, PbrDRAFT_01515	Pce1DRAFT_02540, Pce1DRAFT_02545	Pmb1DRAFT_02705, Pmb1DRAFT_02710
Sporulation and spore germination	-	-	pfam10646	-	PbrDRAFT_02865	Pce1DRAFT_00238	Pmb1DRAFT_00246
