# Supplementary material for: Genome-Based Comparative Analyses of Antarctic and Temperate Species of Paenibacillus
Source: PLoS One. 2014 Oct 6;9(10):e108009. doi: 10.1371/journal.pone.0108009 (PMC4186907; doi:10.1371/journal.pone.0108009)
Supplement: Table S8 — Sporulation associated genes identified in genomes of temperate Paenibacillus spp. (XLSX) [file pone.0108009.s009.xlsx]

## Sheet: Sheet1
Supplementary table 8: Sporulation associated genes identified in genomes of temperate Paenibacillus spp.
Product Name	Locus Tag	Genome	DNA Seq Length	AA Seq Length	Enzymes	COGs	Pfams	TIGRfams
spore germination protein (amino acid permease)	F556DRAFT_00168	Paenibacillus daejeonensis DSM 15491	1149	382		COG0814	pfam03845	TIGR00912
Bacillus/Clostridium GerA spore germination protein.	F556DRAFT_00171	Paenibacillus daejeonensis DSM 15491	1455	484			pfam03323
Bacillus/Clostridium GerA spore germination protein.	F556DRAFT_00224	Paenibacillus daejeonensis DSM 15491	1452	483			pfam03323
Spore germination protein.	F556DRAFT_00227	Paenibacillus daejeonensis DSM 15491	1122	373			pfam03845	TIGR00912
4,4'-diaponeurosporene oxidase	F556DRAFT_00280	Paenibacillus daejeonensis DSM 15491	1500	499	EC:1.14.99.44	COG1233	pfam01593	TIGR02734
spore germination protein (amino acid permease)	F556DRAFT_00355	Paenibacillus daejeonensis DSM 15491	1209	402		COG0814	pfam03845	TIGR00912
Bacillus/Clostridium GerA spore germination protein.	F556DRAFT_00356	Paenibacillus daejeonensis DSM 15491	1656	551			pfam03323
spore cortex-lytic enzyme	F556DRAFT_00409	Paenibacillus daejeonensis DSM 15491	834	277	EC:3.5.1.28	COG3773	pfam01471 pfam07486	TIGR02869
Bacillus/Clostridium GerA spore germination protein.	F556DRAFT_00690	Paenibacillus daejeonensis DSM 15491	1551	516			pfam03323
spore germination protein (amino acid permease)	F556DRAFT_00692	Paenibacillus daejeonensis DSM 15491	1095	364			pfam03845	TIGR00912
sporulation protein, YlmC/YmxH family	F556DRAFT_00765	Paenibacillus daejeonensis DSM 15491	276	91		COG1873	pfam05239	TIGR02888
stage V sporulation protein D	F556DRAFT_00781	Paenibacillus daejeonensis DSM 15491	1938	645		COG0768	pfam00905 pfam03717 pfam03793	TIGR02214
sporulation lipoprotein, YhcN/YlaJ family	F556DRAFT_00795	Paenibacillus daejeonensis DSM 15491	570	189			pfam09580	TIGR02898
sporulation protein YqfD	F556DRAFT_00827	Paenibacillus daejeonensis DSM 15491	1194	397		COG1589	pfam06898	TIGR02876
sporulation protein YqfC	F556DRAFT_00828	Paenibacillus daejeonensis DSM 15491	279	92			pfam07873	TIGR02856
stage II sporulation protein P	F556DRAFT_00857	Paenibacillus daejeonensis DSM 15491	1218	405			pfam07454	TIGR02867
stage V sporulation protein AE	F556DRAFT_00882	Paenibacillus daejeonensis DSM 15491	351	116			pfam03862	TIGR02839
stage V sporulation protein AD	F556DRAFT_00883	Paenibacillus daejeonensis DSM 15491	1011	336		COG0332	pfam07451	TIGR02845
stage V sporulation protein AC	F556DRAFT_00884	Paenibacillus daejeonensis DSM 15491	486	161			pfam03862	TIGR02838
sporulation integral membrane protein YtvI	F556DRAFT_01006	Paenibacillus daejeonensis DSM 15491	1200	399		COG0628	pfam01594	TIGR02872
stage V sporulation protein B	F556DRAFT_01036	Paenibacillus daejeonensis DSM 15491	1542	513		COG2244	pfam01943 pfam14667	TIGR02900
Sporulation related domain.	F556DRAFT_01078	Paenibacillus daejeonensis DSM 15491	1332	443			pfam05036
Spore germination protein	F556DRAFT_01108	Paenibacillus daejeonensis DSM 15491	1050	349		COG5401	pfam10646
Sporulation protein YtrH.	F556DRAFT_01139	Paenibacillus daejeonensis DSM 15491	327	108			pfam14034
Spore coat associated protein JA (CotJA).	F556DRAFT_01156	Paenibacillus daejeonensis DSM 15491	222	73			pfam11007
sporulation integral membrane protein YtvI	F556DRAFT_01162	Paenibacillus daejeonensis DSM 15491	1032	343		COG0628	pfam01594	TIGR02872
sporulation protein YhbH	F556DRAFT_01186	Paenibacillus daejeonensis DSM 15491	1161	386		COG2718	pfam04285	TIGR02877
Sporulation inhibitor A.	F556DRAFT_01251	Paenibacillus daejeonensis DSM 15491	144	47			pfam08970
spore coat protein GerQ	F556DRAFT_01283	Paenibacillus daejeonensis DSM 15491	522	173			pfam09671	TIGR02728
Small, acid-soluble spore proteins, alpha/beta type.	F556DRAFT_01286	Paenibacillus daejeonensis DSM 15491	222	73			pfam00269
Small, acid-soluble spore proteins, alpha/beta type.	F556DRAFT_01292	Paenibacillus daejeonensis DSM 15491	222	73			pfam00269
Outer spore coat protein E (CotE).	F556DRAFT_01535	Paenibacillus daejeonensis DSM 15491	567	188			pfam10628
Sporulation and spore germination.	F556DRAFT_01809	Paenibacillus daejeonensis DSM 15491	651	216		COG5373	pfam10646
Sporulation protein YpjB (SpoYpjB).	F556DRAFT_01849	Paenibacillus daejeonensis DSM 15491	855	284			pfam09577
stage IV sporulation protein A	F556DRAFT_01885	Paenibacillus daejeonensis DSM 15491	1479	492			pfam09547	TIGR02836
Stage VI sporulation protein F.	F556DRAFT_01891	Paenibacillus daejeonensis DSM 15491	282	93			pfam14069
Negative regulator of genetic competence, sporulation and motility	F556DRAFT_01907	Paenibacillus daejeonensis DSM 15491	612	203		COG4862	pfam05389
Uncharacterized membrane protein, required for spore maturation in B.subtilis.	F556DRAFT_01923	Paenibacillus daejeonensis DSM 15491	675	224		COG2715	pfam07670
sporulation protein YtfJ	F556DRAFT_01925	Paenibacillus daejeonensis DSM 15491	495	164		COG3874	pfam09579	TIGR02874
Bacillus/Clostridium GerA spore germination protein.	F556DRAFT_01936	Paenibacillus daejeonensis DSM 15491	1590	529			pfam03323
Stage V sporulation protein AB.	F556DRAFT_01937	Paenibacillus daejeonensis DSM 15491	429	142			pfam13782
Stage V sporulation protein AA.	F556DRAFT_01938	Paenibacillus daejeonensis DSM 15491	639	212			pfam12164
Spo0E like sporulation regulatory protein.	F556DRAFT_01946	Paenibacillus daejeonensis DSM 15491	183	60			pfam09388
stage II sporulation protein M	F556DRAFT_01955	Paenibacillus daejeonensis DSM 15491	636	211		COG1300	pfam01944	TIGR02831
sporulation transcription factor Spo0A	F556DRAFT_01973	Paenibacillus daejeonensis DSM 15491	810	269		COG0745	pfam00072 pfam08769	TIGR02875
stage IV sporulation protein B	F556DRAFT_01974	Paenibacillus daejeonensis DSM 15491	1323	440	EC:3.4.21.116	COG0793	pfam05580	TIGR02860
stage III sporulation protein AG	F556DRAFT_01991	Paenibacillus daejeonensis DSM 15491	639	212		COG1766		TIGR02830
stage III sporulation protein AF	F556DRAFT_01992	Paenibacillus daejeonensis DSM 15491	684	227			pfam09581	TIGR02896
stage III sporulation protein AE	F556DRAFT_01993	Paenibacillus daejeonensis DSM 15491	1200	399			pfam09546	TIGR02829
stage III sporulation protein AD	F556DRAFT_01994	Paenibacillus daejeonensis DSM 15491	396	131			pfam06686	TIGR02849
stage III sporulation protein AC	F556DRAFT_01995	Paenibacillus daejeonensis DSM 15491	204	67			pfam06686	TIGR02848
stage III sporulation protein AB	F556DRAFT_01996	Paenibacillus daejeonensis DSM 15491	519	172			pfam09548	TIGR02833
stage III sporulation protein AA	F556DRAFT_01997	Paenibacillus daejeonensis DSM 15491	1035	344		COG3854		TIGR02858
spore photoproduct lyase	F556DRAFT_02009	Paenibacillus daejeonensis DSM 15491	1071	356	EC:4.1.99.14	COG1533		TIGR04070
Spore germination protein gerPA/gerPF.	F556DRAFT_02024	Paenibacillus daejeonensis DSM 15491	228	75			pfam10676
Spore germination protein GerPC.	F556DRAFT_02026	Paenibacillus daejeonensis DSM 15491	660	219			pfam10737
sporulation integral membrane protein YtvI	F556DRAFT_02529	Paenibacillus daejeonensis DSM 15491	1074	357		COG0628	pfam01594	TIGR02872
Sporulation lipoprotein YhcN/YlaJ (Spore_YhcN_YlaJ).	F556DRAFT_02722	Paenibacillus daejeonensis DSM 15491	585	194			pfam09580	TIGR02898
Spo0E like sporulation regulatory protein.	F556DRAFT_02793	Paenibacillus daejeonensis DSM 15491	240	79			pfam09388
sporulation integral membrane protein YlbJ	F556DRAFT_02946	Paenibacillus daejeonensis DSM 15491	1059	352		COG3314	pfam07670	TIGR02871
sporulation protein YunB	F556DRAFT_02954	Paenibacillus daejeonensis DSM 15491	843	280			pfam09560	TIGR02832
Small, acid-soluble spore protein I.	F556DRAFT_02983	Paenibacillus daejeonensis DSM 15491	231	76			pfam14098	TIGR03092
putative sporulation protein YyaC	F556DRAFT_03039	Paenibacillus daejeonensis DSM 15491	657	218			pfam06866	TIGR02841
Spo0E like sporulation regulatory protein.	F556DRAFT_03431	Paenibacillus daejeonensis DSM 15491	204	67			pfam09388
Inhibitor of the KinA pathway to sporulation, predicted exonuclease	F556DRAFT_03802	Paenibacillus daejeonensis DSM 15491	1089	362		COG5018	pfam00929
small acid-soluble spore protein, H-type	F556DRAFT_04006	Paenibacillus daejeonensis DSM 15491	183	60			pfam08141	TIGR02861
Spore germination protein.	F556DRAFT_04194	Paenibacillus daejeonensis DSM 15491	720	239			pfam03845
Bacillus/Clostridium GerA spore germination protein.	F556DRAFT_04196	Paenibacillus daejeonensis DSM 15491	1458	485			pfam03323
stage V sporulation protein B	F556DRAFT_04505	Paenibacillus daejeonensis DSM 15491	1554	517		COG2244	pfam01943 pfam14667	TIGR02900
stage II sporulation protein R	F556DRAFT_04718	Paenibacillus daejeonensis DSM 15491	687	228			pfam09551	TIGR02837
stage II sporulation protein D	F556DRAFT_04747	Paenibacillus daejeonensis DSM 15491	1095	364		COG2385	pfam08486	TIGR02870 TIGR02669
sporulation transcriptional regulator SpoIIID	F556DRAFT_04749	Paenibacillus daejeonensis DSM 15491	288	95			pfam12116	TIGR02844
Small, acid-soluble spore proteins, alpha/beta type.	F556DRAFT_04767	Paenibacillus daejeonensis DSM 15491	306	101			pfam00269
spore germination protein (amino acid permease)	F556DRAFT_04867	Paenibacillus daejeonensis DSM 15491	1104	367			pfam03845	TIGR00912
Bacillus/Clostridium GerA spore germination protein.	F556DRAFT_04868	Paenibacillus daejeonensis DSM 15491	1632	543			pfam03323
spore germination protein (amino acid permease)	F556DRAFT_04945	Paenibacillus daejeonensis DSM 15491	1107	368		COG0814	pfam03845	TIGR00912
Bacillus/Clostridium GerA spore germination protein.	F556DRAFT_04948	Paenibacillus daejeonensis DSM 15491	1524	507			pfam03323
KinB-signalling pathway activation in sporulation.	F556DRAFT_05450	Paenibacillus daejeonensis DSM 15491	624	207			pfam14089
polysaccharide deacetylase family sporulation protein PdaB	F556DRAFT_05451	Paenibacillus daejeonensis DSM 15491	810	269		COG0726	pfam01522	TIGR02764
putative sporulation protein YyaC	F556DRAFT_05486	Paenibacillus daejeonensis DSM 15491	597	198			pfam06866	TIGR02841
Response regulator receiver domain./Stage II sporulation protein E (SpoIIE).	F556DRAFT_05504	Paenibacillus daejeonensis DSM 15491	1206	401		COG2208	pfam00072 pfam07228
Small, acid-soluble spore proteins, alpha/beta type.	F556DRAFT_05909	Paenibacillus daejeonensis DSM 15491	219	72			pfam00269
Cell wall hydrolyses involved in spore germination	F556DRAFT_05967	Paenibacillus daejeonensis DSM 15491	990	329		COG3773	pfam01476 pfam07486 pfam07833
sporulation peptidase YabG	F556DRAFT_06129	Paenibacillus daejeonensis DSM 15491	885	294			pfam05582	TIGR02855
Small, acid-soluble spore proteins, alpha/beta type.	F556DRAFT_06131	Paenibacillus daejeonensis DSM 15491	180	59			pfam00269
stage V sporulation protein T	F556DRAFT_06156	Paenibacillus daejeonensis DSM 15491	543	180		COG2002	pfam04014	TIGR02851 TIGR01439
sporulation protein YabP	F556DRAFT_06161	Paenibacillus daejeonensis DSM 15491	282	93			pfam07873	TIGR02892
spore cortex biosynthesis protein YabQ	F556DRAFT_06162	Paenibacillus daejeonensis DSM 15491	633	210			pfam09578	TIGR02893
stage II sporulation protein E	F556DRAFT_06165	Paenibacillus daejeonensis DSM 15491	2505	834	EC:3.1.3.16	COG2208	pfam07228	TIGR02865
putative sporulation protein YyaC	F556DRAFT_06307	Paenibacillus daejeonensis DSM 15491	591	196			pfam06866	TIGR02841
Sporulation inhibitor A.	F556DRAFT_06405	Paenibacillus daejeonensis DSM 15491	306	101			pfam08970
Small, acid-soluble spore proteins, alpha/beta type.	F556DRAFT_06415	Paenibacillus daejeonensis DSM 15491	282	93			pfam00269
Sporulation lipoprotein YhcN/YlaJ (Spore_YhcN_YlaJ).	F556DRAFT_06485	Paenibacillus daejeonensis DSM 15491	585	194			pfam09580	TIGR02898
stage II sporulation protein R	B2K_00160	Paenibacillus mucilaginosus K02	750	249			pfam09551	TIGR02837
Sporulation protein SpoIID	B2K_00340	Paenibacillus mucilaginosus K02	1050	349		COG2385	pfam08486	TIGR02870 TIGR02669
stage II sporulation protein Q	B2K_00345	Paenibacillus mucilaginosus K02	621	206		COG0739	pfam01551
small acid-soluble spore protein	B2K_00430	Paenibacillus mucilaginosus K02	270	89			pfam00269
sporulation protein YdcC	B2K_02895	Paenibacillus mucilaginosus K02	1218	405		COG2834
putative spore coat protein	B2K_03680	Paenibacillus mucilaginosus K02	360	119		COG5577	pfam07875
spore germination protein	B2K_03925	Paenibacillus mucilaginosus K02	1110	369			pfam03845	TIGR00912
GerA spore germination protein	B2K_03940	Paenibacillus mucilaginosus K02	1584	527			pfam03323
spore germination protein KB	B2K_04410	Paenibacillus mucilaginosus K02	1119	372			pfam03845	TIGR00912
spore germination protein	B2K_04415	Paenibacillus mucilaginosus K02	1104	367		COG0531	pfam03845	TIGR00912
GerA spore germination protein	B2K_04430	Paenibacillus mucilaginosus K02	1578	525			pfam03323
spore coat protein	B2K_04890	Paenibacillus mucilaginosus K02	1119	372		COG0438	pfam00534 pfam13439
small, acid-soluble spore protein I	B2K_04920	Paenibacillus mucilaginosus K02	204	67			pfam14098	TIGR03092
small, acid-soluble spore protein C	B2K_05265	Paenibacillus mucilaginosus K02	228	75			pfam00269
small, acid-soluble spore protein C	B2K_05315	Paenibacillus mucilaginosus K02	225	74			pfam00269
spore coat protein GerQ	B2K_05505	Paenibacillus mucilaginosus K02	678	225		COG5281	pfam09671	TIGR02728
sporulation integral membrane protein YtvI	B2K_07520	Paenibacillus mucilaginosus K02	1050	349		COG0628	pfam01594	TIGR02872
small, acid-soluble spore protein D	B2K_08265	Paenibacillus mucilaginosus K02	225	74			pfam00269
small acid-soluble spore protein alpha/beta type	B2K_09215	Paenibacillus mucilaginosus K02	288	95			pfam00269
stage V sporulation protein B	B2K_11070	Paenibacillus mucilaginosus K02	1539	512		COG2244	pfam01943 pfam14667	TIGR02900
GerA spore germination protein	B2K_11910	Paenibacillus mucilaginosus K02	1587	528			pfam03323
spore germination protein KB	B2K_11925	Paenibacillus mucilaginosus K02	1107	368			pfam03845	TIGR00912
spore germination protein	B2K_11930	Paenibacillus mucilaginosus K02	1230	409			pfam03845	TIGR00912
spore germination protein	B2K_12370	Paenibacillus mucilaginosus K02	1608	535			pfam03323
GerA spore germination protein	B2K_14040	Paenibacillus mucilaginosus K02	1581	526			pfam03323
spore germination protein GerLB	B2K_14045	Paenibacillus mucilaginosus K02	1116	371		COG0531	pfam03845	TIGR00912
spore photoproduct lyase	B2K_14645	Paenibacillus mucilaginosus K02	1062	353	EC:4.1.99.14	COG1533		TIGR04070
stage III sporulation protein AA	B2K_14750	Paenibacillus mucilaginosus K02	1005	334		COG3854		TIGR02858
sporulation stage III protein AB	B2K_14755	Paenibacillus mucilaginosus K02	519	172			pfam09548	TIGR02833
stage III sporulation protein AE	B2K_14770	Paenibacillus mucilaginosus K02	1254	417			pfam09546	TIGR02829
Stage II sporulation protein M	B2K_14950	Paenibacillus mucilaginosus K02	648	215		COG1300	pfam01944	TIGR02831
sporulation sigma factor SigF	B2K_15015	Paenibacillus mucilaginosus K02	756	251		COG1191	pfam04539 pfam04542 pfam04545	TIGR02885 TIGR02980 TIGR02937
stage V sporulation protein AA	B2K_15025	Paenibacillus mucilaginosus K02	648	215			pfam12164
stage V sporulation protein AB	B2K_15030	Paenibacillus mucilaginosus K02	426	141			pfam13782
stage V sporulation protein AF	B2K_15035	Paenibacillus mucilaginosus K02	1980	659		COG0419	pfam03323
spore maturation protein B	B2K_15110	Paenibacillus mucilaginosus K02	540	179		COG0700
stage IV sporulation protein A	B2K_15305	Paenibacillus mucilaginosus K02	1479	492			pfam09547	TIGR02836
spore germination protein	B2K_15795	Paenibacillus mucilaginosus K02	1116	371			pfam03845	TIGR00912
spore coat protein E	B2K_15845	Paenibacillus mucilaginosus K02	561	186			pfam10628
small, acid-soluble spore protein tlp	B2K_16000	Paenibacillus mucilaginosus K02	228	75				TIGR03090
spore coat protein GerQ	B2K_18430	Paenibacillus mucilaginosus K02	465	154			pfam09671	TIGR02728
GerA spore germination protein	B2K_18810	Paenibacillus mucilaginosus K02	1713	570			pfam03323
spore germination protein	B2K_18815	Paenibacillus mucilaginosus K02	1035	344			pfam03845	TIGR00912
spore germination protein	B2K_21780	Paenibacillus mucilaginosus K02	1098	365			pfam03845	TIGR00912
spore germination protein	B2K_21795	Paenibacillus mucilaginosus K02	1530	509		COG1771	pfam03323
spore germination protein KA	B2K_23045	Paenibacillus mucilaginosus K02	1551	516			pfam03323
spore germination protein	B2K_23050	Paenibacillus mucilaginosus K02	1092	363		COG1457	pfam03845	TIGR00912
Small, acid-soluble spore protein, alpha/beta	B2K_23320	Paenibacillus mucilaginosus K02	222	73			pfam00269
spore germination protein KC	B2K_23390	Paenibacillus mucilaginosus K02	1125	374			pfam05504	TIGR02887
spore germination protein	B2K_23395	Paenibacillus mucilaginosus K02	1257	418			pfam03845	TIGR00912
spore germination protein KA	B2K_23400	Paenibacillus mucilaginosus K02	1536	511			pfam03323
sporulation kinase B	B2K_23430	Paenibacillus mucilaginosus K02	1242	413	EC:2.7.13.3	COG0642	pfam00512 pfam02518 pfam07694
spore germination protein	B2K_24065	Paenibacillus mucilaginosus K02	1077	358			pfam03845	TIGR00912
putative spore germination protein	B2K_24080	Paenibacillus mucilaginosus K02	1530	509			pfam03323
spore germination protein	B2K_24195	Paenibacillus mucilaginosus K02	1098	365			pfam03845	TIGR00912
GerA spore germination protein	B2K_24210	Paenibacillus mucilaginosus K02	1584	527			pfam03323
spore coat protein CotF	B2K_24905	Paenibacillus mucilaginosus K02	498	165		COG5577	pfam07875
spore coat protein CotF	B2K_25565	Paenibacillus mucilaginosus K02	273	90		COG5577	pfam07875
GerA spore germination protein	B2K_25590	Paenibacillus mucilaginosus K02	1359	452			pfam03323
spore germination protein	B2K_25690	Paenibacillus mucilaginosus K02	1134	377		COG0474	pfam03845	TIGR00912
GerA family spore germination protein	B2K_25705	Paenibacillus mucilaginosus K02	1518	505			pfam03323
GerA spore germination protein	B2K_26140	Paenibacillus mucilaginosus K02	1533	510			pfam03323
spore germination protein	B2K_26150	Paenibacillus mucilaginosus K02	1089	362		COG1115	pfam03845	TIGR00912
stage V sporulation protein S	B2K_26290	Paenibacillus mucilaginosus K02	261	86		COG2359	pfam04232
stage III sporulation DNA translocase E	B2K_26380	Paenibacillus mucilaginosus K02	2604	867		COG1674	pfam01580 pfam09397
sporulation integral membrane protein YlbJ	B2K_26945	Paenibacillus mucilaginosus K02	1272	423		COG3314		TIGR02871
stage V sporulation family protein	B2K_27090	Paenibacillus mucilaginosus K02	81	26			pfam08183
spore germination protein	B2K_27700	Paenibacillus mucilaginosus K02	369	122			pfam10970
spore germination protein GerPD	B2K_27705	Paenibacillus mucilaginosus K02	186	61
spore germination protein GerPC	B2K_27710	Paenibacillus mucilaginosus K02	615	204			pfam10737
spore germination protein GerPB	B2K_27715	Paenibacillus mucilaginosus K02	225	74			pfam10803
spore germination protein	B2K_27730	Paenibacillus mucilaginosus K02	219	72			pfam10676
sporulation sigma factor SigG	B2K_28015	Paenibacillus mucilaginosus K02	783	260		COG1191	pfam04539 pfam04542 pfam04545	TIGR02850 TIGR02980 TIGR02937
sporulation sigma factor SigE	B2K_28020	Paenibacillus mucilaginosus K02	720	239		COG1191	pfam04542 pfam04545	TIGR02835 TIGR02937
stage V sporulation protein E	B2K_28060	Paenibacillus mucilaginosus K02	1071	356		COG0772	pfam01098	TIGR02615 TIGR02614 TIGR02210
sporulation lipoprotein YhcN/YlaJ-like protein	B2K_28200	Paenibacillus mucilaginosus K02	555	184			pfam09580	TIGR02898
stage II sporulation protein P	B2K_28525	Paenibacillus mucilaginosus K02	1248	415		COG0860	pfam07454	TIGR02867
sporulation protein	B2K_28695	Paenibacillus mucilaginosus K02	366	121			pfam03862	TIGR02839
stage V sporulation protein AD	B2K_28700	Paenibacillus mucilaginosus K02	1023	340			pfam07451	TIGR02845
putative stage V sporulation protein AC	B2K_28705	Paenibacillus mucilaginosus K02	480	159			pfam03862	TIGR02838
sporulation sigma factor SigK	B2K_30160	Paenibacillus mucilaginosus K02	702	233		COG1191	pfam04542 pfam04545	TIGR02846 TIGR02937
GerA spore germination protein	B2K_30435	Paenibacillus mucilaginosus K02	1365	454			pfam03323
spore germination protein	B2K_30440	Paenibacillus mucilaginosus K02	1107	368			pfam03845	TIGR00912
spore coat protein H	B2K_30545	Paenibacillus mucilaginosus K02	1071	356		COG5337	pfam08757
spore cortex synthesis protein	B2K_30595	Paenibacillus mucilaginosus K02	1566	521		COG2244	pfam01943 pfam14667	TIGR02900
bypass-of-forespore protein C	B2K_30655	Paenibacillus mucilaginosus K02	711	236			pfam08955
inhibitor of SpoIVFB (stage IV sporulation protein FA)	B2K_30755	Paenibacillus mucilaginosus K02	933	310		COG4942	pfam01551
GerA spore germination protein	B2K_30975	Paenibacillus mucilaginosus K02	1434	477			pfam03323
spore germination protein XB	B2K_30980	Paenibacillus mucilaginosus K02	1104	367			pfam03845	TIGR00912
germination and sporulation	B2K_31005	Paenibacillus mucilaginosus K02	1044	347		COG5401	pfam10646
Sporulation protein YtxC	B2K_32265	Paenibacillus mucilaginosus K02	930	309			pfam08812	TIGR02834
sporulation kinase	B2K_34190	Paenibacillus mucilaginosus K02	909	302		COG0642	pfam00512 pfam02518
polysaccharide deacetylase family sporulation protein PdaB	B2K_34785	Paenibacillus mucilaginosus K02	600	199		COG0726	pfam01522	TIGR02764
small acid-soluble spore protein	B2K_34835	Paenibacillus mucilaginosus K02	183	60			pfam08141	TIGR02861
putative spore germination protein	B2K_34875	Paenibacillus mucilaginosus K02	1623	540		COG1480	pfam03323
putative spore germination protein	B2K_34880	Paenibacillus mucilaginosus K02	1176	391			pfam05504	TIGR02887
putative spore germination protein	B2K_34890	Paenibacillus mucilaginosus K02	1428	475		COG3949	pfam03845	TIGR00912
polysaccharide deacetylase family sporulation protein PdaB	B2K_35465	Paenibacillus mucilaginosus K02	786	261		COG0726	pfam01522	TIGR02764
spore germination protein GerD	B2K_35475	Paenibacillus mucilaginosus K02	813	270		COG1512
stage II sporulation protein E	B2K_35950	Paenibacillus mucilaginosus K02	2496	831	EC:3.1.3.16	COG2208	pfam07228	TIGR02865
spore cortex biosynthesis protein YabQ	B2K_35965	Paenibacillus mucilaginosus K02	582	193			pfam09578	TIGR02893
stage V sporulation protein G	B2K_36035	Paenibacillus mucilaginosus K02	288	95		COG2088	pfam04026
sporulation peptidase YabG	B2K_36070	Paenibacillus mucilaginosus K02	855	284			pfam05582	TIGR02855
stage V sporulation protein AC	K331DRAFT_00020	Paenibacillus panacisoli DSM 21345	510	169		COG0332	pfam03862	TIGR02838
stage V sporulation protein AD	K331DRAFT_00021	Paenibacillus panacisoli DSM 21345	1020	339			pfam07451	TIGR02845
stage V sporulation protein AE	K331DRAFT_00022	Paenibacillus panacisoli DSM 21345	351	116			pfam03862	TIGR02839
stage II sporulation protein P	K331DRAFT_00047	Paenibacillus panacisoli DSM 21345	1314	437			pfam07454	TIGR02867
sporulation protein YqfC	K331DRAFT_00081	Paenibacillus panacisoli DSM 21345	294	97			pfam07873	TIGR02856
sporulation protein YqfD	K331DRAFT_00082	Paenibacillus panacisoli DSM 21345	1194	397			pfam06898	TIGR02876
sporulation lipoprotein, YhcN/YlaJ family	K331DRAFT_00116	Paenibacillus panacisoli DSM 21345	582	193		COG0768	pfam09580	TIGR02898
stage V sporulation protein D	K331DRAFT_00134	Paenibacillus panacisoli DSM 21345	1968	655			pfam00905 pfam03717 pfam03793	TIGR02214
sporulation protein, YlmC/YmxH family	K331DRAFT_00154	Paenibacillus panacisoli DSM 21345	318	105		COG1873	pfam05239	TIGR02888
Stage VI sporulation protein F	K331DRAFT_00356	Paenibacillus panacisoli DSM 21345	288	95			pfam14069
spore photoproduct lyase	K331DRAFT_00400	Paenibacillus panacisoli DSM 21345	954	317	EC:4.1.99.14	COG1533		TIGR04070
stage III sporulation protein AA	K331DRAFT_00415	Paenibacillus panacisoli DSM 21345	996	331		COG3854	pfam03266	TIGR02858
stage III sporulation protein AB	K331DRAFT_00416	Paenibacillus panacisoli DSM 21345	519	172			pfam09548	TIGR02833
stage III sporulation protein AC	K331DRAFT_00417	Paenibacillus panacisoli DSM 21345	204	67			pfam06686	TIGR02848
stage III sporulation protein AD	K331DRAFT_00418	Paenibacillus panacisoli DSM 21345	390	129			pfam06686	TIGR02849
stage III sporulation protein AE	K331DRAFT_00419	Paenibacillus panacisoli DSM 21345	1164	387			pfam09546	TIGR02829
stage III sporulation protein AF	K331DRAFT_00420	Paenibacillus panacisoli DSM 21345	912	303			pfam09581	TIGR02896
stage III sporulation protein AG	K331DRAFT_00421	Paenibacillus panacisoli DSM 21345	651	216				TIGR02830
stage IV sporulation protein B	K331DRAFT_00438	Paenibacillus panacisoli DSM 21345	1110	369	EC:3.4.21.116		pfam05580	TIGR02860
sporulation transcription factor Spo0A	K331DRAFT_00439	Paenibacillus panacisoli DSM 21345	804	267		COG2197	pfam00072 pfam08769	TIGR02875
Bacillus/Clostridium GerA spore germination protein	K331DRAFT_00463	Paenibacillus panacisoli DSM 21345	1512	503			pfam03323
spore germination protein (amino acid permease)	K331DRAFT_00465	Paenibacillus panacisoli DSM 21345	1113	370			pfam03845	TIGR00912
stage II sporulation protein M	K331DRAFT_00497	Paenibacillus panacisoli DSM 21345	651	216		COG1300	pfam01944	TIGR02831
Stage V sporulation protein AA	K331DRAFT_00507	Paenibacillus panacisoli DSM 21345	636	211			pfam12164
Stage V sporulation protein AB	K331DRAFT_00508	Paenibacillus panacisoli DSM 21345	429	142			pfam13782
Bacillus/Clostridium GerA spore germination protein	K331DRAFT_00509	Paenibacillus panacisoli DSM 21345	1638	545			pfam03323
sporulation protein YtfJ	K331DRAFT_00521	Paenibacillus panacisoli DSM 21345	513	170		COG3874	pfam09579	TIGR02874
Uncharacterized membrane protein, required for spore maturation in B.subtilis.	K331DRAFT_00523	Paenibacillus panacisoli DSM 21345	627	208		COG2715	pfam07670
Negative regulator of genetic competence, sporulation and motility	K331DRAFT_00534	Paenibacillus panacisoli DSM 21345	615	204		COG4862	pfam05389
Stage VI sporulation protein F	K331DRAFT_00546	Paenibacillus panacisoli DSM 21345	276	91			pfam14069
stage IV sporulation protein A	K331DRAFT_00549	Paenibacillus panacisoli DSM 21345	1479	492			pfam09547	TIGR02836
Sporulation protein YpjB (SpoYpjB)	K331DRAFT_00582	Paenibacillus panacisoli DSM 21345	840	279			pfam09577	TIGR02878
Regulators of stationary/sporulation gene expression	K331DRAFT_00639	Paenibacillus panacisoli DSM 21345	408	135		COG2002
Spore coat associated protein JA (CotJA)	K331DRAFT_00665	Paenibacillus panacisoli DSM 21345	231	76			pfam11007
Sporulation protein YtrH	K331DRAFT_00681	Paenibacillus panacisoli DSM 21345	330	109			pfam14034
Small, acid-soluble spore proteins, alpha/beta type	K331DRAFT_00731	Paenibacillus panacisoli DSM 21345	216	71			pfam00269
Inner spore coat protein D	K331DRAFT_01091	Paenibacillus panacisoli DSM 21345	210	69			pfam11122
Bacillus/Clostridium GerA spore germination protein	K331DRAFT_01361	Paenibacillus panacisoli DSM 21345	1551	516			pfam03323
spore germination protein (amino acid permease)	K331DRAFT_01365	Paenibacillus panacisoli DSM 21345	1125	374		COG0814	pfam03845	TIGR00912
Bacillus/Clostridium GerA spore germination protein	K331DRAFT_01399	Paenibacillus panacisoli DSM 21345	1581	526			pfam03323
spore germination protein (amino acid permease)	K331DRAFT_01402	Paenibacillus panacisoli DSM 21345	1092	363			pfam03845	TIGR00912
Bacillus/Clostridium GerA spore germination protein	K331DRAFT_01446	Paenibacillus panacisoli DSM 21345	1737	578			pfam03323
spore germination protein (amino acid permease)	K331DRAFT_01447	Paenibacillus panacisoli DSM 21345	1107	368		COG0531	pfam03845	TIGR00912
spore germination protein (amino acid permease)	K331DRAFT_01504	Paenibacillus panacisoli DSM 21345	1092	363			pfam03845	TIGR00912
Bacillus/Clostridium GerA spore germination protein	K331DRAFT_01505	Paenibacillus panacisoli DSM 21345	1464	487			pfam03323
Bacillus/Clostridium GerA spore germination protein	K331DRAFT_01568	Paenibacillus panacisoli DSM 21345	1608	535			pfam03323
spore germination protein (amino acid permease)	K331DRAFT_01570	Paenibacillus panacisoli DSM 21345	1131	376			pfam03845	TIGR00912
Bacillus/Clostridium GerA spore germination protein	K331DRAFT_01678	Paenibacillus panacisoli DSM 21345	1455	484			pfam03323
Spore germination protein	K331DRAFT_01681	Paenibacillus panacisoli DSM 21345	1128	375			pfam03845	TIGR00912
spore cortex-lytic enzyme	K331DRAFT_01828	Paenibacillus panacisoli DSM 21345	795	264	EC:3.5.1.28	COG3773	pfam01471 pfam07486	TIGR02869
sporulation protein YhbH	K331DRAFT_01922	Paenibacillus panacisoli DSM 21345	1155	384		COG2718	pfam04285	TIGR02877
Spo0E like sporulation regulatory protein	K331DRAFT_01925	Paenibacillus panacisoli DSM 21345	348	115			pfam09388
Spo0E like sporulation regulatory protein	K331DRAFT_02039	Paenibacillus panacisoli DSM 21345	225	74			pfam09388
Small, acid-soluble spore proteins, alpha/beta type	K331DRAFT_02339	Paenibacillus panacisoli DSM 21345	276	91			pfam00269
sporulation transcriptional regulator SpoIIID	K331DRAFT_02357	Paenibacillus panacisoli DSM 21345	288	95			pfam12116	TIGR02844
stage II sporulation protein D	K331DRAFT_02359	Paenibacillus panacisoli DSM 21345	1116	371		COG2385	pfam08486	TIGR02870 TIGR02669
stage II sporulation protein R	K331DRAFT_02383	Paenibacillus panacisoli DSM 21345	765	254			pfam09551	TIGR02837
Spo0E like sporulation regulatory protein	K331DRAFT_02465	Paenibacillus panacisoli DSM 21345	216	71			pfam09388
Spo0E like sporulation regulatory protein	K331DRAFT_02501	Paenibacillus panacisoli DSM 21345	168	55			pfam09388
Spo0E like sporulation regulatory protein	K331DRAFT_02541	Paenibacillus panacisoli DSM 21345	162	53			pfam09388
stage V sporulation protein B	K331DRAFT_02618	Paenibacillus panacisoli DSM 21345	1560	519		COG2244	pfam01943 pfam14667	TIGR02900
Bacillus/Clostridium GerA spore germination protein	K331DRAFT_02676	Paenibacillus panacisoli DSM 21345	1461	486			pfam03323
spore germination protein (amino acid permease)	K331DRAFT_02677	Paenibacillus panacisoli DSM 21345	1113	370			pfam03845	TIGR00912
small, acid-soluble spore protein tlp	K331DRAFT_02835	Paenibacillus panacisoli DSM 21345	222	73				TIGR03090
Bacillus/Clostridium GerA spore germination protein	K331DRAFT_03081	Paenibacillus panacisoli DSM 21345	1620	539			pfam03323
spore germination protein (amino acid permease)	K331DRAFT_03083	Paenibacillus panacisoli DSM 21345	1104	367			pfam03845	TIGR00912
Response regulator receiver domain/Stage II sporulation protein E (SpoIIE)	K331DRAFT_03192	Paenibacillus panacisoli DSM 21345	1170	389		COG2208	pfam00072 pfam07228
putative sporulation protein YyaC	K331DRAFT_03206	Paenibacillus panacisoli DSM 21345	570	189			pfam06866	TIGR02841
Spo0E like sporulation regulatory protein	K331DRAFT_03349	Paenibacillus panacisoli DSM 21345	183	60			pfam09388
Spo0E like sporulation regulatory protein	K331DRAFT_03384	Paenibacillus panacisoli DSM 21345	177	58			pfam09388
Spo0E like sporulation regulatory protein	K331DRAFT_03783	Paenibacillus panacisoli DSM 21345	255	84			pfam09388
Sporulation and spore germination	K331DRAFT_03860	Paenibacillus panacisoli DSM 21345	645	214		COG4880	pfam10646
Outer spore coat protein E (CotE)	K331DRAFT_03909	Paenibacillus panacisoli DSM 21345	555	184			pfam10628
Spo0E like sporulation regulatory protein	K331DRAFT_04009	Paenibacillus panacisoli DSM 21345	156	51			pfam09388
Sporulation inhibitor A	K331DRAFT_04184	Paenibacillus panacisoli DSM 21345	144	47			pfam08970
Small, acid-soluble spore proteins, alpha/beta type	K331DRAFT_04225	Paenibacillus panacisoli DSM 21345	234	77			pfam00269
Small, acid-soluble spore proteins, alpha/beta type	K331DRAFT_04230	Paenibacillus panacisoli DSM 21345	240	79			pfam00269
Small, acid-soluble spore protein I	K331DRAFT_04274	Paenibacillus panacisoli DSM 21345	234	77			pfam14098	TIGR03092
spore germination protein (amino acid permease)	K331DRAFT_04331	Paenibacillus panacisoli DSM 21345	1119	372		COG3704	pfam03845	TIGR00912
Bacillus/Clostridium GerA spore germination protein	K331DRAFT_04333	Paenibacillus panacisoli DSM 21345	1635	544			pfam03323
small acid-soluble spore protein, H-type	K331DRAFT_04351	Paenibacillus panacisoli DSM 21345	186	61			pfam08141	TIGR02861
Cell wall hydrolyses involved in spore germination	K331DRAFT_04389	Paenibacillus panacisoli DSM 21345	840	279	EC:3.5.1.28	COG3773	pfam07486
Inhibitor of the KinA pathway to sporulation, predicted exonuclease	K331DRAFT_04427	Paenibacillus panacisoli DSM 21345	675	224		COG5018	pfam00929
Spore coat protein	K331DRAFT_04457	Paenibacillus panacisoli DSM 21345	501	166		COG5577	pfam07875
Spore coat protein	K331DRAFT_04458	Paenibacillus panacisoli DSM 21345	627	208		COG5577	pfam07875
Sporulation control protein	K331DRAFT_04634	Paenibacillus panacisoli DSM 21345	780	259		COG4326	pfam07070
spore coat protein GerQ	K331DRAFT_04734	Paenibacillus panacisoli DSM 21345	507	168			pfam09671	TIGR02728
Spore coat protein	K331DRAFT_04769	Paenibacillus panacisoli DSM 21345	387	128		COG5577	pfam07875
putative sporulation protein YyaC	K331DRAFT_04879	Paenibacillus panacisoli DSM 21345	606	201			pfam06866	TIGR02841
Spore germination protein	K331DRAFT_04905	Paenibacillus panacisoli DSM 21345	1053	350		COG5401	pfam10646
Sporulation lipoprotein YhcN/YlaJ (Spore_YhcN_YlaJ)	K331DRAFT_04927	Paenibacillus panacisoli DSM 21345	1002	333			pfam01391 pfam09580	TIGR02898
polysaccharide deacetylase family sporulation protein PdaB	K331DRAFT_05071	Paenibacillus panacisoli DSM 21345	789	262		COG0726	pfam01522	TIGR02764
spore germination protein (amino acid permease)	K331DRAFT_05197	Paenibacillus panacisoli DSM 21345	1077	358		COG3949	pfam03845	TIGR00912
stage II sporulation protein E	K331DRAFT_05233	Paenibacillus panacisoli DSM 21345	2508	835	EC:3.1.3.16	COG2208	pfam07228	TIGR02865
spore cortex biosynthesis protein YabQ	K331DRAFT_05236	Paenibacillus panacisoli DSM 21345	579	192			pfam09578	TIGR02893
sporulation protein YabP	K331DRAFT_05237	Paenibacillus panacisoli DSM 21345	285	94			pfam07873	TIGR02892
stage V sporulation protein T	K331DRAFT_05242	Paenibacillus panacisoli DSM 21345	543	180		COG2002	pfam04014	TIGR02851 TIGR01439
Small, acid-soluble spore proteins, alpha/beta type	K331DRAFT_05252	Paenibacillus panacisoli DSM 21345	180	59			pfam00269
sporulation peptidase YabG	K331DRAFT_05254	Paenibacillus panacisoli DSM 21345	897	298			pfam05582	TIGR02855
Small acid-soluble spore protein P family	K331DRAFT_05424	Paenibacillus panacisoli DSM 21345	153	50			pfam08179
Sporulation related domain	K331DRAFT_05468	Paenibacillus panacisoli DSM 21345	1125	374			pfam05036
spore germination protein (amino acid permease)	K331DRAFT_05581	Paenibacillus panacisoli DSM 21345	1110	369		COG0814	pfam03845	TIGR00912
Bacillus/Clostridium GerA spore germination protein	K331DRAFT_05584	Paenibacillus panacisoli DSM 21345	1551	516			pfam03323
stage V sporulation protein AC	H583DRAFT_00139	Paenibacillus pinihumi DSM 23905	483	160			pfam03862	TIGR02838
stage V sporulation protein AD	H583DRAFT_00140	Paenibacillus pinihumi DSM 23905	1029	342		COG0332	pfam07451	TIGR02845
Outer spore coat protein E (CotE)	H583DRAFT_00232	Paenibacillus pinihumi DSM 23905	567	188			pfam10628
Sporulation and spore germination	H583DRAFT_00279	Paenibacillus pinihumi DSM 23905	525	174			pfam10646
Sporulation protein YpjB (SpoYpjB)	H583DRAFT_00319	Paenibacillus pinihumi DSM 23905	882	293			pfam09577
stage IV sporulation protein A	H583DRAFT_00360	Paenibacillus pinihumi DSM 23905	1479	492			pfam09547	TIGR02836
Stage VI sporulation protein F	H583DRAFT_00367	Paenibacillus pinihumi DSM 23905	279	92			pfam14069
Negative regulator of genetic competence, sporulation and motility	H583DRAFT_00383	Paenibacillus pinihumi DSM 23905	615	204		COG4862	pfam05389
Uncharacterized membrane protein, required for spore maturation in B.subtilis.	H583DRAFT_00399	Paenibacillus pinihumi DSM 23905	663	220		COG2715	pfam07670
sporulation protein YtfJ	H583DRAFT_00401	Paenibacillus pinihumi DSM 23905	462	153		COG3874	pfam09579	TIGR02874
Bacillus/Clostridium GerA spore germination protein	H583DRAFT_00412	Paenibacillus pinihumi DSM 23905	1800	599			pfam03323
Stage V sporulation protein AB	H583DRAFT_00413	Paenibacillus pinihumi DSM 23905	432	143			pfam13782
Stage V sporulation protein AA	H583DRAFT_00414	Paenibacillus pinihumi DSM 23905	648	215			pfam12164
Spo0E like sporulation regulatory protein	H583DRAFT_00419	Paenibacillus pinihumi DSM 23905	216	71			pfam09388
stage II sporulation protein M	H583DRAFT_00427	Paenibacillus pinihumi DSM 23905	624	207		COG1300	pfam01944	TIGR02831
spore cortex-lytic enzyme	H583DRAFT_00441	Paenibacillus pinihumi DSM 23905	780	259	EC:3.5.1.28	COG3773	pfam01471 pfam07486	TIGR02869
Stage VI sporulation protein F	H583DRAFT_00564	Paenibacillus pinihumi DSM 23905	288	95			pfam14069
sporulation protein, YlmC/YmxH family	H583DRAFT_00703	Paenibacillus pinihumi DSM 23905	279	92		COG1873	pfam05239	TIGR02888
stage V sporulation protein D	H583DRAFT_00718	Paenibacillus pinihumi DSM 23905	1941	646		COG0768	pfam00905 pfam03717 pfam03793	TIGR02214
sporulation lipoprotein, YhcN/YlaJ family	H583DRAFT_00732	Paenibacillus pinihumi DSM 23905	534	177			pfam09580	TIGR02898
sporulation protein YqfD	H583DRAFT_00764	Paenibacillus pinihumi DSM 23905	1194	397			pfam06898	TIGR02876
sporulation protein YqfC	H583DRAFT_00765	Paenibacillus pinihumi DSM 23905	297	98			pfam07873	TIGR02856
stage II sporulation protein P	H583DRAFT_00792	Paenibacillus pinihumi DSM 23905	1263	420			pfam07454	TIGR02867
stage V sporulation protein AE	H583DRAFT_00818	Paenibacillus pinihumi DSM 23905	351	116			pfam03862	TIGR02839
stage V sporulation protein AD	H583DRAFT_00819	Paenibacillus pinihumi DSM 23905	1017	338			pfam07451	TIGR02845
stage V sporulation protein AC	H583DRAFT_00820	Paenibacillus pinihumi DSM 23905	495	164			pfam03862	TIGR02838
stage V sporulation protein B	H583DRAFT_00961	Paenibacillus pinihumi DSM 23905	1563	520		COG2244	pfam01943 pfam14667	TIGR02900
Sporulation related domain	H583DRAFT_00998	Paenibacillus pinihumi DSM 23905	1257	418			pfam05036
Spore germination protein	H583DRAFT_01035	Paenibacillus pinihumi DSM 23905	1056	351		COG5401	pfam10646
Bacillus/Clostridium GerA spore germination protein	H583DRAFT_01038	Paenibacillus pinihumi DSM 23905	1335	444			pfam03323
Sporulation protein YtrH	H583DRAFT_01063	Paenibacillus pinihumi DSM 23905	327	108			pfam14034
Spore coat associated protein JA (CotJA)	H583DRAFT_01096	Paenibacillus pinihumi DSM 23905	231	76			pfam11007
sporulation integral membrane protein YtvI	H583DRAFT_01112	Paenibacillus pinihumi DSM 23905	1032	343		COG0628	pfam01594	TIGR02872
sporulation protein YhbH	H583DRAFT_01138	Paenibacillus pinihumi DSM 23905	1149	382		COG2718	pfam04285	TIGR02877
Spo0E like sporulation regulatory protein	H583DRAFT_01305	Paenibacillus pinihumi DSM 23905	243	80			pfam09388
sporulation lipoprotein, YhcN/YlaJ family	H583DRAFT_01360	Paenibacillus pinihumi DSM 23905	624	207			pfam09580	TIGR02898
Small, acid-soluble spore proteins, alpha/beta type	H583DRAFT_01396	Paenibacillus pinihumi DSM 23905	219	72			pfam00269
spore germination protein (amino acid permease)	H583DRAFT_01696	Paenibacillus pinihumi DSM 23905	1104	367			pfam03845	TIGR00912
Bacillus/Clostridium GerA spore germination protein	H583DRAFT_01697	Paenibacillus pinihumi DSM 23905	1485	494			pfam03323
putative sporulation protein YyaC	H583DRAFT_02375	Paenibacillus pinihumi DSM 23905	549	182			pfam06866	TIGR02841
spore germination protein (amino acid permease)	H583DRAFT_02711	Paenibacillus pinihumi DSM 23905	1101	366			pfam03845	TIGR00912
Bacillus/Clostridium GerA spore germination protein	H583DRAFT_02714	Paenibacillus pinihumi DSM 23905	1662	553			pfam03323
Sporulation inhibitor A	H583DRAFT_02719	Paenibacillus pinihumi DSM 23905	201	66			pfam08970
Bacillus/Clostridium GerA spore germination protein	H583DRAFT_02909	Paenibacillus pinihumi DSM 23905	1461	486			pfam03323
spore germination protein (amino acid permease)	H583DRAFT_02912	Paenibacillus pinihumi DSM 23905	1086	361			pfam03845	TIGR00912
putative sporulation protein YtaF	H583DRAFT_03041	Paenibacillus pinihumi DSM 23905	681	226		COG1971	pfam02659	TIGR02840
stage II sporulation protein R	H583DRAFT_03333	Paenibacillus pinihumi DSM 23905	669	222			pfam09551	TIGR02837
stage II sporulation protein D	H583DRAFT_03360	Paenibacillus pinihumi DSM 23905	1098	365		COG2385	pfam08486	TIGR02870 TIGR02669
sporulation transcriptional regulator SpoIIID	H583DRAFT_03362	Paenibacillus pinihumi DSM 23905	288	95			pfam12116	TIGR02844
Small, acid-soluble spore proteins, alpha/beta type	H583DRAFT_03378	Paenibacillus pinihumi DSM 23905	273	90			pfam00269
Bacillus/Clostridium GerA spore germination protein	H583DRAFT_03537	Paenibacillus pinihumi DSM 23905	1506	501			pfam03323
spore germination protein (amino acid permease)	H583DRAFT_03539	Paenibacillus pinihumi DSM 23905	1092	363		COG1457	pfam03845	TIGR00912
spore germination protein (amino acid permease)	H583DRAFT_03555	Paenibacillus pinihumi DSM 23905	1092	363		COG1115	pfam03845	TIGR00912
Bacillus/Clostridium GerA spore germination protein	H583DRAFT_03556	Paenibacillus pinihumi DSM 23905	1422	473			pfam03323
putative sporulation protein YyaC	H583DRAFT_03720	Paenibacillus pinihumi DSM 23905	588	195			pfam06866	TIGR02841
spore germination protein (amino acid permease)	H583DRAFT_04106	Paenibacillus pinihumi DSM 23905	1089	362			pfam03845	TIGR00912
Bacillus/Clostridium GerA spore germination protein	H583DRAFT_04109	Paenibacillus pinihumi DSM 23905	1566	521			pfam03323
KinB-signalling pathway activation in sporulation	H583DRAFT_04187	Paenibacillus pinihumi DSM 23905	630	209			pfam14089
polysaccharide deacetylase family sporulation protein PdaB	H583DRAFT_04188	Paenibacillus pinihumi DSM 23905	804	267		COG0726	pfam01522	TIGR02764
spore germination protein (amino acid permease)	H583DRAFT_04474	Paenibacillus pinihumi DSM 23905	1095	364			pfam03845	TIGR00912
Bacillus/Clostridium GerA spore germination protein	H583DRAFT_04475	Paenibacillus pinihumi DSM 23905	1476	491			pfam03323
Bacillus/Clostridium GerA spore germination protein	H583DRAFT_04488	Paenibacillus pinihumi DSM 23905	1476	491			pfam03323
spore germination protein (amino acid permease)	H583DRAFT_04490	Paenibacillus pinihumi DSM 23905	1092	363			pfam03845	TIGR00912
Sporulation lipoprotein YhcN/YlaJ (Spore_YhcN_YlaJ)	H583DRAFT_04538	Paenibacillus pinihumi DSM 23905	786	261			pfam09580
putative sporulation protein YyaC	H583DRAFT_04670	Paenibacillus pinihumi DSM 23905	585	194			pfam06866	TIGR02841
spore coat protein GerQ	H583DRAFT_04786	Paenibacillus pinihumi DSM 23905	519	172			pfam09671	TIGR02728
Small, acid-soluble spore proteins, alpha/beta type	H583DRAFT_04802	Paenibacillus pinihumi DSM 23905	216	71			pfam00269
Spore germination protein GerPC	H583DRAFT_04929	Paenibacillus pinihumi DSM 23905	798	265			pfam10737
Spore germination GerPB	H583DRAFT_04930	Paenibacillus pinihumi DSM 23905	204	67			pfam10803
Spore germination protein gerPA/gerPF	H583DRAFT_04931	Paenibacillus pinihumi DSM 23905	240	79			pfam10676
spore photoproduct lyase	H583DRAFT_04942	Paenibacillus pinihumi DSM 23905	1074	357	EC:4.1.99.14	COG1533		TIGR04070
stage III sporulation protein AA	H583DRAFT_04955	Paenibacillus pinihumi DSM 23905	1029	342		COG3854		TIGR02858
stage III sporulation protein AB	H583DRAFT_04956	Paenibacillus pinihumi DSM 23905	519	172			pfam09548	TIGR02833
stage III sporulation protein AC	H583DRAFT_04957	Paenibacillus pinihumi DSM 23905	198	65			pfam06686	TIGR02848
stage III sporulation protein AD	H583DRAFT_04958	Paenibacillus pinihumi DSM 23905	396	131			pfam06686	TIGR02849
stage III sporulation protein AE	H583DRAFT_04959	Paenibacillus pinihumi DSM 23905	1233	410			pfam09546	TIGR02829
stage III sporulation protein AF	H583DRAFT_04960	Paenibacillus pinihumi DSM 23905	726	241			pfam09581	TIGR02896
stage III sporulation protein AG	H583DRAFT_04961	Paenibacillus pinihumi DSM 23905	636	211				TIGR02830
stage IV sporulation protein B	H583DRAFT_04978	Paenibacillus pinihumi DSM 23905	1320	439	EC:3.4.21.116	COG0793	pfam05580	TIGR02860
sporulation transcription factor Spo0A	H583DRAFT_04979	Paenibacillus pinihumi DSM 23905	813	270		COG0745	pfam00072 pfam08769	TIGR02875
Bacillus/Clostridium GerA spore germination protein	H583DRAFT_05016	Paenibacillus pinihumi DSM 23905	1551	516			pfam03323
spore germination protein (amino acid permease)	H583DRAFT_05017	Paenibacillus pinihumi DSM 23905	1104	367			pfam03845	TIGR00912
Spo0E like sporulation regulatory protein	H583DRAFT_05039	Paenibacillus pinihumi DSM 23905	186	61			pfam09388
small, acid-soluble spore protein I	H583DRAFT_05388	Paenibacillus pinihumi DSM 23905	213	70			pfam14098	TIGR03092
spore germination protein (amino acid permease)	H583DRAFT_05411	Paenibacillus pinihumi DSM 23905	1128	375			pfam03845	TIGR00912
Bacillus/Clostridium GerA spore germination protein	H583DRAFT_05414	Paenibacillus pinihumi DSM 23905	1560	519			pfam03323
Bacillus/Clostridium GerA spore germination protein	H583DRAFT_05456	Paenibacillus pinihumi DSM 23905	1575	524			pfam03323
spore germination protein (amino acid permease)	H583DRAFT_05459	Paenibacillus pinihumi DSM 23905	1104	367			pfam03845	TIGR00912
sporulation integral membrane protein YlbJ	H583DRAFT_05740	Paenibacillus pinihumi DSM 23905	1071	356		COG3314	pfam07670	TIGR02871
stage II sporulation protein E	H583DRAFT_05832	Paenibacillus pinihumi DSM 23905	2496	831	EC:3.1.3.16	COG2208	pfam07228	TIGR02865
spore cortex biosynthesis protein YabQ	H583DRAFT_05835	Paenibacillus pinihumi DSM 23905	612	203			pfam09578	TIGR02893
sporulation protein YabP	H583DRAFT_05836	Paenibacillus pinihumi DSM 23905	285	94			pfam07873	TIGR02892
stage V sporulation protein T	H583DRAFT_05841	Paenibacillus pinihumi DSM 23905	564	187		COG2002	pfam04014	TIGR02851 TIGR01439
Small, acid-soluble spore proteins, alpha/beta type	H583DRAFT_05863	Paenibacillus pinihumi DSM 23905	186	61			pfam00269
sporulation peptidase YabG	H583DRAFT_05865	Paenibacillus pinihumi DSM 23905	945	314			pfam05582	TIGR02855
Small, acid-soluble spore proteins, alpha/beta type	H583DRAFT_06002	Paenibacillus pinihumi DSM 23905	210	69			pfam00269
Sporulation inhibitor A	H583DRAFT_06004	Paenibacillus pinihumi DSM 23905	144	47			pfam08970
Small acid-soluble spore protein P family	H583DRAFT_06057	Paenibacillus pinihumi DSM 23905	147	48			pfam08179
Sporulation inhibitor A	H583DRAFT_06115	Paenibacillus pinihumi DSM 23905	309	102			pfam08970
sporulation initiation phosphotransferase Spo0B	HPL003_00040	Paenibacillus terrae HPL-003	738	245
sporulation domain protein	HPL003_00115	Paenibacillus terrae HPL-003	1269	422
spore germination protein m	HPL003_00595	Paenibacillus terrae HPL-003	1059	352		COG5401	pfam14689
spore maturation protein	HPL003_01025	Paenibacillus terrae HPL-003	1119	372		COG4641	pfam05036
spore maturation protein	HPL003_01030	Paenibacillus terrae HPL-003	1017	338		COG4641	pfam10646
sporulation kinase b	HPL003_01125	Paenibacillus terrae HPL-003	1335	444	EC:2.7.13.3	COG0642	pfam12996 pfam13524
small acid-soluble spore protein alpha/beta type	HPL003_01600	Paenibacillus terrae HPL-003	222	73			pfam12996 pfam13524
small acid-soluble spore protein alpha/beta type	HPL003_01620	Paenibacillus terrae HPL-003	240	79			pfam00512 pfam02518 pfam07694
sporulation integral membrane protein YlbJ	HPL003_01655	Paenibacillus terrae HPL-003	1335	444		COG3314	pfam00269
small acid-soluble spore protein	HPL003_02015	Paenibacillus terrae HPL-003	234	77			pfam00269
sporulation protein yyac	HPL003_02610	Paenibacillus terrae HPL-003	669	222			pfam07670	TIGR02871
Anti-sigma F factor antagonist (stage II sporulation protein AA)	HPL003_02655	Paenibacillus terrae HPL-003	339	112		COG1366	pfam14098	TIGR03092
small acid-soluble spore protein	HPL003_03510	Paenibacillus terrae HPL-003	195	64			pfam06866	TIGR02841
spore germination protein GerD	HPL003_03700	Paenibacillus terrae HPL-003	753	250			pfam13466	TIGR00377
spore coat polysaccharide biosynthesis protein spsK	HPL003_04120	Paenibacillus terrae HPL-003	876	291	EC:1.1.1.133	COG1091	pfam08141	TIGR02861
small acid-soluble spore protein alpha/beta type	HPL003_04635	Paenibacillus terrae HPL-003	291	96
stage III sporulation protein D (14 kDa transcription factor)	HPL003_04720	Paenibacillus terrae HPL-003	288	95			pfam04321	TIGR01214
stage II sporulation protein D	HPL003_04730	Paenibacillus terrae HPL-003	1428	475		COG2385	pfam00269
stage II sporulation protein R	HPL003_04840	Paenibacillus terrae HPL-003	696	231			pfam12116	TIGR02844
regulators of stationary/sporulation gene expression	HPL003_05190	Paenibacillus terrae HPL-003	450	149		COG2002	pfam08486	TIGR02870 TIGR02669
putative spore germination protein	HPL003_05275	Paenibacillus terrae HPL-003	1626	541			pfam09551	TIGR02837
regulators of stationary/sporulation gene expression	HPL003_05375	Paenibacillus terrae HPL-003	471	156		COG2002	pfam04014	TIGR01439
regulators of stationary/sporulation gene expression	HPL003_05420	Paenibacillus terrae HPL-003	438	145		COG2002	pfam03323
stage 0 sporulation protein J	HPL003_07445	Paenibacillus terrae HPL-003	843	280		COG1475	pfam04014	TIGR01439
stage 0 sporulation protein yaaT	HPL003_07580	Paenibacillus terrae HPL-003	801	266		COG1774	pfam04014	TIGR01439
small acid-soluble spore protein (alpha/beta-type sasp)	HPL003_07640	Paenibacillus terrae HPL-003	180	59			pfam02195	TIGR00180
stage V sporulation protein G	HPL003_07655	Paenibacillus terrae HPL-003	288	95		COG2088	pfam04468
stage V sporulation protein T	HPL003_07695	Paenibacillus terrae HPL-003	543	180		COG2002	pfam00269
sporulation protein yabp	HPL003_07725	Paenibacillus terrae HPL-003	285	94			pfam04026
stage II sporulation protein e, protein serine/threonine phosphatase	HPL003_07750	Paenibacillus terrae HPL-003	2508	835	EC:3.1.3.16	COG2208	pfam04014	TIGR02851 TIGR01439
sporulation initiation phosphotransferase F (stage 0 sporulation protein F)	HPL003_08155	Paenibacillus terrae HPL-003	387	128		COG2204	pfam07873	TIGR02892
Prolipoprotein diacylglyceryl transferase (spore germination protein gerF)	HPL003_08230	Paenibacillus terrae HPL-003	1059	352	EC:2.-	COG0682	pfam07228	TIGR02865
spore germination protein (amino acid permease)	HPL003_09080	Paenibacillus terrae HPL-003	612	203			pfam00072
spore germination protein	HPL003_09085	Paenibacillus terrae HPL-003	1152	383		COG0814	pfam01790	TIGR00544
GerA spore germination protein	HPL003_09100	Paenibacillus terrae HPL-003	1596	531			pfam03845
spore germination protein	HPL003_10800	Paenibacillus terrae HPL-003	1197	398			pfam03845	TIGR00912
spore germination protein	HPL003_10890	Paenibacillus terrae HPL-003	1200	399			pfam03323
regulators of stationary/sporulation gene expression	HPL003_11105	Paenibacillus terrae HPL-003	444	147		COG2002	pfam05504	TIGR02887
regulators of stationary/sporulation gene expression	HPL003_11115	Paenibacillus terrae HPL-003	282	93		COG2002	pfam05504	TIGR02887
regulators of stationary/sporulation gene expression	HPL003_11280	Paenibacillus terrae HPL-003	465	154		COG2002	pfam04014
spore germination protein	HPL003_11650	Paenibacillus terrae HPL-003	1095	364				TIGR01439
spore germination protein ka	HPL003_11665	Paenibacillus terrae HPL-003	1533	510			pfam04014	TIGR01439
small acid-soluble spore protein tlp	HPL003_11880	Paenibacillus terrae HPL-003	225	74			pfam03845	TIGR00912
regulators of stationary/sporulation gene expression	HPL003_13450	Paenibacillus terrae HPL-003	264	87		COG2002	pfam03323
Inhibitor of the KinA pathway to sporulation, exonuclease	HPL003_13650	Paenibacillus terrae HPL-003	672	223		COG5018		TIGR03090
small acid-soluble spore protein, h-type	HPL003_14100	Paenibacillus terrae HPL-003	180	59
regulators of stationary/sporulation gene expression	HPL003_15750	Paenibacillus terrae HPL-003	246	81		COG2002	pfam00929
spore coat protein cots like protein	HPL003_15790	Paenibacillus terrae HPL-003	897	298		COG2334	pfam08141	TIGR02861
stage V sporulation protein R	HPL003_15845	Paenibacillus terrae HPL-003	1446	481		COG2719	pfam04014	TIGR01439
sporulation integral membrane protein ytvi	HPL003_16220	Paenibacillus terrae HPL-003	1119	372		COG0628	pfam01636
small acid-soluble spore protein alpha/beta type	HPL003_16310	Paenibacillus terrae HPL-003	225	74			pfam04293
stage V sporulation protein AE	HPL003_16505	Paenibacillus terrae HPL-003	351	116			pfam01594	TIGR02872
stage V sporulation protein AD	HPL003_16510	Paenibacillus terrae HPL-003	1017	338		COG0332	pfam00269
stage V sporulation protein AC	HPL003_16515	Paenibacillus terrae HPL-003	483	160			pfam03862	TIGR02839
spore cortex-lytic enzyme precursor (germination-specific amidase)	HPL003_18475	Paenibacillus terrae HPL-003	846	281	EC:3.5.1.28	COG3773	pfam07451	TIGR02845
spore coat protein E	HPL003_19985	Paenibacillus terrae HPL-003	558	185			pfam03862	TIGR02838
stage V sporulation protein K	HPL003_20035	Paenibacillus terrae HPL-003	984	327		COG0464	pfam01471 pfam07486	TIGR02869
spore coat protein GerQ	HPL003_20730	Paenibacillus terrae HPL-003	453	150			pfam10628
spore germination protein ka	HPL003_21435	Paenibacillus terrae HPL-003	1530	509			pfam00004	TIGR02881
spore germination protein	HPL003_21440	Paenibacillus terrae HPL-003	1113	370			pfam09671	TIGR02728
spore coat-associated protein	HPL003_21605	Paenibacillus terrae HPL-003	594	197			pfam03323
spore germination protein	HPL003_21800	Paenibacillus terrae HPL-003	1089	362			pfam03845	TIGR00912
spore germination protein KA	HPL003_21815	Paenibacillus terrae HPL-003	1503	500			pfam12389	TIGR04088
Protease synthase and sporulation negative regulatory protein PAI 1	HPL003_21945	Paenibacillus terrae HPL-003	519	172		COG0456	pfam03845	TIGR00912
sporulation protein YtfJ	HPL003_22765	Paenibacillus terrae HPL-003	405	134		COG3874	pfam03323
heptaprenyl diphosphate synthase component ii (spore germination protein c3)	HPL003_23400	Paenibacillus terrae HPL-003	975	324	EC:2.5.1.30	COG0142	pfam00583
stage IV sporulation protein A	HPL003_23475	Paenibacillus terrae HPL-003	1479	492			pfam09579	TIGR02874
sporulation protein ypeB (PSPA12)	HPL003_23530	Paenibacillus terrae HPL-003	1383	460			pfam00348	TIGR02748
spore maturation protein B	HPL003_23590	Paenibacillus terrae HPL-003	531	176		COG0700	pfam09547	TIGR02836
spore maturation protein	HPL003_23595	Paenibacillus terrae HPL-003	753	250		COG2715	pfam14620	TIGR02889
sporulation protein YtfJ	HPL003_23610	Paenibacillus terrae HPL-003	492	163		COG3874
stage V sporulation protein AF	HPL003_23710	Paenibacillus terrae HPL-003	1686	561			pfam07670
stage V sporulation protein AB	HPL003_23715	Paenibacillus terrae HPL-003	423	140			pfam09579	TIGR02874
stage V sporulation protein AA	HPL003_23720	Paenibacillus terrae HPL-003	654	217			pfam03323
sporulation sigma factor SigF	HPL003_23725	Paenibacillus terrae HPL-003	756	251		COG1191	pfam13782
stage II sporulation protein m	HPL003_23780	Paenibacillus terrae HPL-003	654	217		COG1300	pfam12164
stage 0 sporulation protein A	HPL003_23875	Paenibacillus terrae HPL-003	171	56			pfam04539 pfam04542 pfam04545	TIGR02885 TIGR02980 TIGR02937
sporulation transcription factor spo0a	HPL003_24020	Paenibacillus terrae HPL-003	804	267		COG0745	pfam01944	TIGR02831
sporulation stage III protein af	HPL003_24115	Paenibacillus terrae HPL-003	771	256			pfam08769
stage III sporulation protein AE	HPL003_24120	Paenibacillus terrae HPL-003	1191	396			pfam00072 pfam08769	TIGR02875
stage III sporulation protein ac	HPL003_24130	Paenibacillus terrae HPL-003	204	67			pfam09581	TIGR02896
stage III sporulation protein AB	HPL003_24135	Paenibacillus terrae HPL-003	519	172			pfam09546	TIGR02829
stage III sporulation protein AA	HPL003_24140	Paenibacillus terrae HPL-003	996	331		COG3854	pfam06686	TIGR02848
spore photoproduct lyase	HPL003_24190	Paenibacillus terrae HPL-003	1065	354	EC:4.1.99.14	COG1533	pfam09548	TIGR02833
spore germination protein GerKA	HPL003_24355	Paenibacillus terrae HPL-003	1464	487			pfam03266	TIGR02858
spore germination protein	HPL003_24360	Paenibacillus terrae HPL-003	1092	363		COG0814		TIGR04070
spore germination protein KC	HPL003_24365	Paenibacillus terrae HPL-003	1122	373			pfam03323
sporulation sigma factor SigG	HPL003_25140	Paenibacillus terrae HPL-003	783	260		COG1191	pfam03845	TIGR00912
sporulation sigma factor SigE	HPL003_25145	Paenibacillus terrae HPL-003	741	246		COG1191	pfam05504	TIGR02887
sporulation sigma factor processing peptidase	HPL003_25150	Paenibacillus terrae HPL-003	1077	358	EC:3.4.23.-		pfam04542 pfam04545	TIGR02850 TIGR02980 TIGR02937
stage V sporulation protein E	HPL003_25190	Paenibacillus terrae HPL-003	1098	365		COG0772	pfam04542 pfam04545	TIGR02835 TIGR02937
stage V sporulation protein d/sporulation specific d,d-transpeptidase	HPL003_25215	Paenibacillus terrae HPL-003	1917	638		COG0768	pfam03419	TIGR02854
stage V sporulation protein D (sporulation specific penicillin-binding protein)	HPL003_25220	Paenibacillus terrae HPL-003	2352	783		COG0768	pfam01098	TIGR02615 TIGR02614 TIGR02210
Prespore specific transcriptional regulator rsfA	HPL003_25280	Paenibacillus terrae HPL-003	651	216			pfam00905 pfam03717 pfam03793	TIGR02214
sporulation protein yqfd	HPL003_25460	Paenibacillus terrae HPL-003	1194	397			pfam00905 pfam03717 pfam03793
stage II sporulation protein p	HPL003_25655	Paenibacillus terrae HPL-003	1272	423			pfam13921	TIGR02894
stage V sporulation protein ae	HPL003_25785	Paenibacillus terrae HPL-003	351	116			pfam06898	TIGR02876
stage V sporulation protein AD	HPL003_25790	Paenibacillus terrae HPL-003	1017	338			pfam07454	TIGR02867
stage V sporulation protein AC	HPL003_25795	Paenibacillus terrae HPL-003	507	168			pfam03862	TIGR02839
sporulation sigma factor SigK	HPL003_25865	Paenibacillus terrae HPL-003	702	233		COG1191	pfam07451	TIGR02845
stage V sporulation protein b	HPL003_27955	Paenibacillus terrae HPL-003	1575	524		COG2244	pfam03862	TIGR02838
sporulation protein	HPL003_27985	Paenibacillus terrae HPL-003	2094	697		COG2385	pfam04542 pfam04545	TIGR02846 TIGR02937
putative sporulation protein YyaC	C558DRAFT_00022	Paenibacillus terrigena DSM 21567	606	201			pfam06866	TIGR02841
spore coat protein, CotS family	C558DRAFT_00131	Paenibacillus terrigena DSM 21567	1650	549		COG2334		TIGR02906
Small, acid-soluble spore proteins, alpha/beta type.	C558DRAFT_00183	Paenibacillus terrigena DSM 21567	282	93			pfam00269
Small, acid-soluble spore proteins, alpha/beta type.	C558DRAFT_00390	Paenibacillus terrigena DSM 21567	198	65			pfam00269
stage II sporulation protein R	C558DRAFT_00536	Paenibacillus terrigena DSM 21567	708	235			pfam09551	TIGR02837
stage II sporulation protein D	C558DRAFT_00576	Paenibacillus terrigena DSM 21567	1257	418		COG2385	pfam08486	TIGR02870 TIGR02669
sporulation transcriptional regulator SpoIIID	C558DRAFT_00578	Paenibacillus terrigena DSM 21567	288	95			pfam12116	TIGR02844
Small, acid-soluble spore proteins, alpha/beta type.	C558DRAFT_00595	Paenibacillus terrigena DSM 21567	285	94			pfam00269
stage III sporulation protein AA	C558DRAFT_00977	Paenibacillus terrigena DSM 21567	1002	333		COG3854		TIGR02858
stage III sporulation protein AB	C558DRAFT_00978	Paenibacillus terrigena DSM 21567	522	173			pfam09548	TIGR02833
stage III sporulation protein AC	C558DRAFT_00979	Paenibacillus terrigena DSM 21567	204	67			pfam06686	TIGR02848
stage III sporulation protein AD	C558DRAFT_00980	Paenibacillus terrigena DSM 21567	390	129			pfam06686	TIGR02849
stage III sporulation protein AE	C558DRAFT_00981	Paenibacillus terrigena DSM 21567	1194	397			pfam09546	TIGR02829
stage III sporulation protein AF	C558DRAFT_00982	Paenibacillus terrigena DSM 21567	771	256			pfam09581	TIGR02896
stage III sporulation protein AG	C558DRAFT_00983	Paenibacillus terrigena DSM 21567	642	213				TIGR02830
stage IV sporulation protein B	C558DRAFT_01001	Paenibacillus terrigena DSM 21567	1329	442	EC:3.4.21.116	COG0750	pfam05580	TIGR02860
sporulation transcription factor Spo0A	C558DRAFT_01002	Paenibacillus terrigena DSM 21567	822	273		COG0745	pfam00072 pfam08769	TIGR02875
stage II sporulation protein M	C558DRAFT_01092	Paenibacillus terrigena DSM 21567	636	211		COG1300	pfam01944	TIGR02831
Stage V sporulation protein AA.	C558DRAFT_01111	Paenibacillus terrigena DSM 21567	636	211			pfam12164
Stage V sporulation protein AB.	C558DRAFT_01112	Paenibacillus terrigena DSM 21567	372	123			pfam13782
Bacillus/Clostridium GerA spore germination protein.	C558DRAFT_01113	Paenibacillus terrigena DSM 21567	1698	565			pfam03323
sporulation protein YtfJ	C558DRAFT_01124	Paenibacillus terrigena DSM 21567	489	162		COG3874	pfam09579	TIGR02874
Uncharacterized membrane protein, required for spore maturation in B.subtilis.	C558DRAFT_01126	Paenibacillus terrigena DSM 21567	651	216		COG2715	pfam07670
Negative regulator of genetic competence, sporulation and motility	C558DRAFT_01143	Paenibacillus terrigena DSM 21567	615	204		COG4862	pfam05389
Stage VI sporulation protein F.	C558DRAFT_01157	Paenibacillus terrigena DSM 21567	273	90			pfam14069
stage IV sporulation protein A	C558DRAFT_01163	Paenibacillus terrigena DSM 21567	1479	492			pfam09547	TIGR02836
Sporulation protein YpjB (SpoYpjB).	C558DRAFT_01200	Paenibacillus terrigena DSM 21567	894	297			pfam09577	TIGR02878
Sporulation and spore germination.	C558DRAFT_01252	Paenibacillus terrigena DSM 21567	516	171			pfam10646
Outer spore coat protein E (CotE).	C558DRAFT_01449	Paenibacillus terrigena DSM 21567	561	186			pfam10628
stage V sporulation protein K	C558DRAFT_01460	Paenibacillus terrigena DSM 21567	1002	333		COG0464	pfam00004	TIGR02881
KinB-signalling pathway activation in sporulation.	C558DRAFT_01689	Paenibacillus terrigena DSM 21567	618	205			pfam14089
Small, acid-soluble spore proteins, alpha/beta type.	C558DRAFT_01906	Paenibacillus terrigena DSM 21567	219	72			pfam00269
putative sporulation protein YtaF	C558DRAFT_01909	Paenibacillus terrigena DSM 21567	696	231		COG1971	pfam02659	TIGR02840
sporulation integral membrane protein YtvI	C558DRAFT_01947	Paenibacillus terrigena DSM 21567	1122	373		COG0628	pfam01594	TIGR02872
Sporulation protein YtrH.	C558DRAFT_01956	Paenibacillus terrigena DSM 21567	327	108			pfam14034
Spore coat associated protein JA (CotJA).	C558DRAFT_01984	Paenibacillus terrigena DSM 21567	231	76			pfam11007
sporulation integral membrane protein YtvI	C558DRAFT_01985	Paenibacillus terrigena DSM 21567	1035	344		COG0628	pfam01594	TIGR02872
Spo0E like sporulation regulatory protein.	C558DRAFT_02079	Paenibacillus terrigena DSM 21567	213	70			pfam09388
Spore germination protein GerPC.	C558DRAFT_02400	Paenibacillus terrigena DSM 21567	633	210			pfam10737
Spore germination protein gerPA/gerPF.	C558DRAFT_02402	Paenibacillus terrigena DSM 21567	237	78			pfam10676
Stage VI sporulation protein F.	C558DRAFT_02409	Paenibacillus terrigena DSM 21567	288	95			pfam14069
spore coat protein GerQ	C558DRAFT_02422	Paenibacillus terrigena DSM 21567	519	172			pfam09671	TIGR02728
sporulation protein, YlmC/YmxH family	C558DRAFT_02555	Paenibacillus terrigena DSM 21567	327	108		COG1873	pfam05239	TIGR02888
stage V sporulation protein D	C558DRAFT_02570	Paenibacillus terrigena DSM 21567	1938	645		COG0768	pfam00905 pfam03717 pfam03793	TIGR02214
sporulation protein YqfD	C558DRAFT_02623	Paenibacillus terrigena DSM 21567	1182	393			pfam06898	TIGR02876
sporulation protein YqfC	C558DRAFT_02624	Paenibacillus terrigena DSM 21567	294	97			pfam07873	TIGR02856
stage II sporulation protein P	C558DRAFT_02657	Paenibacillus terrigena DSM 21567	1269	422			pfam07454	TIGR02867
stage V sporulation protein AE	C558DRAFT_02681	Paenibacillus terrigena DSM 21567	351	116			pfam03862	TIGR02839 TIGR02838
spore germination protein (amino acid permease)	C558DRAFT_02768	Paenibacillus terrigena DSM 21567	1098	365			pfam03845	TIGR00912
Bacillus/Clostridium GerA spore germination protein.	C558DRAFT_02771	Paenibacillus terrigena DSM 21567	1584	527			pfam03323
Spore germination protein	C558DRAFT_02857	Paenibacillus terrigena DSM 21567	1083	360		COG5401	pfam10646
stage V sporulation protein AD	C558DRAFT_02911	Paenibacillus terrigena DSM 21567	1020	339		COG0332	pfam07451	TIGR02845
stage V sporulation protein AC	C558DRAFT_02912	Paenibacillus terrigena DSM 21567	492	163			pfam03862	TIGR02838
Sporulation related domain.	C558DRAFT_02915	Paenibacillus terrigena DSM 21567	1254	417			pfam05036
sporulation factor SpoIVFB. Metallo peptidase. MEROPS family M50B	C558DRAFT_02925	Paenibacillus terrigena DSM 21567	825	274	EC:3.4.24.-	COG1994	pfam02163
stage V sporulation protein B	C558DRAFT_02949	Paenibacillus terrigena DSM 21567	1629	542		COG2244	pfam01943 pfam14667	TIGR02900
sporulation integral membrane protein YtvI	C558DRAFT_03001	Paenibacillus terrigena DSM 21567	1104	367		COG0628	pfam01594	TIGR02872
Bacillus/Clostridium GerA spore germination protein.	C558DRAFT_03335	Paenibacillus terrigena DSM 21567	1629	542			pfam03323
spore germination protein (amino acid permease)	C558DRAFT_03336	Paenibacillus terrigena DSM 21567	1098	365			pfam03845	TIGR00912
Small acid-soluble spore protein H family.	C558DRAFT_03488	Paenibacillus terrigena DSM 21567	183	60			pfam08141	TIGR02861
small, acid-soluble spore protein tlp	C558DRAFT_03548	Paenibacillus terrigena DSM 21567	210	69				TIGR03090
spore cortex-lytic enzyme	C558DRAFT_03818	Paenibacillus terrigena DSM 21567	756	251	EC:3.5.1.28	COG3773	pfam01471 pfam07486	TIGR02869
Bacillus/Clostridium GerA spore germination protein.	C558DRAFT_03884	Paenibacillus terrigena DSM 21567	1383	460			pfam03323
Spore germination protein.	C558DRAFT_03885	Paenibacillus terrigena DSM 21567	1134	377			pfam03845
Bacillus/Clostridium GerA spore germination protein.	C558DRAFT_03979	Paenibacillus terrigena DSM 21567	1647	548			pfam03323
spore germination protein (amino acid permease)	C558DRAFT_03980	Paenibacillus terrigena DSM 21567	1092	363		COG3949	pfam03845	TIGR00912
Immunoglobulin-like domain of bacterial spore germination.	C558DRAFT_04166	Paenibacillus terrigena DSM 21567	1050	349			pfam10648
Bacillus/Clostridium GerA spore germination protein.	C558DRAFT_04200	Paenibacillus terrigena DSM 21567	1449	482			pfam03323
spore germination protein (amino acid permease)	C558DRAFT_04201	Paenibacillus terrigena DSM 21567	1116	371		COG0814	pfam03845	TIGR00912
Bacillus/Clostridium GerA spore germination protein.	C558DRAFT_04217	Paenibacillus terrigena DSM 21567	1509	502			pfam03323
spore germination protein (amino acid permease)	C558DRAFT_04218	Paenibacillus terrigena DSM 21567	1113	370			pfam03845	TIGR00912
spore photoproduct lyase	C558DRAFT_04232	Paenibacillus terrigena DSM 21567	1029	342	EC:4.1.99.14	COG1533		TIGR04070
Bacillus/Clostridium GerA spore germination protein.	C558DRAFT_04236	Paenibacillus terrigena DSM 21567	1413	470			pfam03323
spore germination protein (amino acid permease)	C558DRAFT_04237	Paenibacillus terrigena DSM 21567	1053	350			pfam03845	TIGR00912
putative sporulation protein YyaC	C558DRAFT_04540	Paenibacillus terrigena DSM 21567	546	181			pfam06866	TIGR02841
Sporulation inhibitor A.	C558DRAFT_04797	Paenibacillus terrigena DSM 21567	126	41			pfam08970
Bacillus/Clostridium GerA spore germination protein.	C558DRAFT_04805	Paenibacillus terrigena DSM 21567	1473	490			pfam03323
spore germination protein (amino acid permease)	C558DRAFT_04806	Paenibacillus terrigena DSM 21567	1110	369		COG0814	pfam03845	TIGR00912
Small, acid-soluble spore proteins, alpha/beta type.	C558DRAFT_04826	Paenibacillus terrigena DSM 21567	225	74			pfam00269
sporulation integral membrane protein YlbJ	C558DRAFT_04844	Paenibacillus terrigena DSM 21567	1056	351		COG3314	pfam07670	TIGR02871
sporulation protein YunB	C558DRAFT_04849	Paenibacillus terrigena DSM 21567	837	278			pfam09560	TIGR02832
small, acid-soluble spore protein I	C558DRAFT_04852	Paenibacillus terrigena DSM 21567	231	76			pfam14098	TIGR03092
putative sporulation protein YtaF	C558DRAFT_04856	Paenibacillus terrigena DSM 21567	603	200		COG1971	pfam02659	TIGR02840
Bacillus/Clostridium GerA spore germination protein.	C558DRAFT_04902	Paenibacillus terrigena DSM 21567	1527	508			pfam03323
spore germination protein (amino acid permease)	C558DRAFT_04903	Paenibacillus terrigena DSM 21567	1086	361			pfam03845	TIGR00912
Small acid-soluble spore protein P family.	C558DRAFT_05260	Paenibacillus terrigena DSM 21567	153	50			pfam08179
Spore germination protein.	C558DRAFT_05356	Paenibacillus terrigena DSM 21567	1074	357			pfam03845
Bacillus/Clostridium GerA spore germination protein.	C558DRAFT_05357	Paenibacillus terrigena DSM 21567	1335	444			pfam03323
stage II sporulation protein E	C558DRAFT_05425	Paenibacillus terrigena DSM 21567	2430	809	EC:3.1.3.16	COG2208	pfam07228	TIGR02865
spore cortex biosynthesis protein YabQ	C558DRAFT_05428	Paenibacillus terrigena DSM 21567	588	195			pfam09578	TIGR02893
sporulation protein YabP	C558DRAFT_05429	Paenibacillus terrigena DSM 21567	282	93			pfam07873	TIGR02892
stage V sporulation protein T	C558DRAFT_05434	Paenibacillus terrigena DSM 21567	543	180		COG2002	pfam04014	TIGR02851 TIGR01439
Small, acid-soluble spore proteins, alpha/beta type.	C558DRAFT_05445	Paenibacillus terrigena DSM 21567	174	57			pfam00269
sporulation peptidase YabG	C558DRAFT_05447	Paenibacillus terrigena DSM 21567	894	297			pfam05582	TIGR02855
polysaccharide deacetylase family sporulation protein PdaB	C558DRAFT_05643	Paenibacillus terrigena DSM 21567	804	267		COG0726	pfam01522	TIGR02764
Sporulation lipoprotein YhcN/YlaJ (Spore_YhcN_YlaJ).	C558DRAFT_05797	Paenibacillus terrigena DSM 21567	978	325			pfam09580	TIGR02898
spore germination protein	PaecuDRAFT_0019	Paenibacillus curdlanolyticus YK9	1110	369			pfam03845	TIGR00912
GerA spore germination protein	PaecuDRAFT_0021	Paenibacillus curdlanolyticus YK9	1521	506			pfam03323
spore germination protein	PaecuDRAFT_0059	Paenibacillus curdlanolyticus YK9	1119	372			pfam03845	TIGR00912
GerA spore germination protein	PaecuDRAFT_0061	Paenibacillus curdlanolyticus YK9	1626	541			pfam03323
stage V sporulation protein AC	PaecuDRAFT_0208	Paenibacillus curdlanolyticus YK9	495	164			pfam03862	TIGR02838
stage V sporulation protein AD	PaecuDRAFT_0209	Paenibacillus curdlanolyticus YK9	1014	337			pfam07451	TIGR02845
stage V sporulation protein AE	PaecuDRAFT_0210	Paenibacillus curdlanolyticus YK9	351	116			pfam03862	TIGR02839
spore protease	PaecuDRAFT_0234	Paenibacillus curdlanolyticus YK9	1008	335	EC:3.4.24.78		pfam03418	TIGR01441
stage II sporulation protein P	PaecuDRAFT_0237	Paenibacillus curdlanolyticus YK9	1299	432			pfam07454	TIGR02867
sporulation protein YqfC	PaecuDRAFT_0275	Paenibacillus curdlanolyticus YK9	282	93			pfam07873	TIGR02856
sporulation protein YqfD	PaecuDRAFT_0276	Paenibacillus curdlanolyticus YK9	1194	397			pfam06898	TIGR02876
sporulation lipoprotein, YhcN/YlaJ family	PaecuDRAFT_0310	Paenibacillus curdlanolyticus YK9	555	184			pfam09580	TIGR02898
stage V sporulation protein D	PaecuDRAFT_0325	Paenibacillus curdlanolyticus YK9	1977	658		COG0768	pfam00905 pfam03717 pfam03793	TIGR02214
stage V sporulation protein E	PaecuDRAFT_0330	Paenibacillus curdlanolyticus YK9	1098	365		COG0772	pfam01098	TIGR02615 TIGR02614 TIGR02210
sporulation protein, YlmC/YmxH family	PaecuDRAFT_0344	Paenibacillus curdlanolyticus YK9	294	97		COG1873	pfam05239	TIGR02888
GerA spore germination protein	PaecuDRAFT_0493	Paenibacillus curdlanolyticus YK9	1554	517			pfam03323
spore germination protein	PaecuDRAFT_0495	Paenibacillus curdlanolyticus YK9	1119	372			pfam03845	TIGR00912
spore germination protein	PaecuDRAFT_0496	Paenibacillus curdlanolyticus YK9	1113	370			pfam03845	TIGR00912
spore cortex-lytic enzyme	PaecuDRAFT_0634	Paenibacillus curdlanolyticus YK9	786	261	EC:3.5.1.28	COG3773	pfam01471 pfam07486	TIGR02869
Stage V sporulation protein S	PaecuDRAFT_0649	Paenibacillus curdlanolyticus YK9	261	86		COG2359	pfam04232
Spore coat protein CotE	PaecuDRAFT_0741	Paenibacillus curdlanolyticus YK9	567	188			pfam10628
small acid-soluble spore protein, H-type	PaecuDRAFT_0961	Paenibacillus curdlanolyticus YK9	210	69			pfam08141	TIGR02861
spore germination protein	PaecuDRAFT_1002	Paenibacillus curdlanolyticus YK9	1146	381		COG0814	pfam03845	TIGR00912
GerA spore germination protein	PaecuDRAFT_1005	Paenibacillus curdlanolyticus YK9	1578	525			pfam03323
GerA spore germination protein	PaecuDRAFT_1082	Paenibacillus curdlanolyticus YK9	1416	471			pfam03323
spore germination protein	PaecuDRAFT_1084	Paenibacillus curdlanolyticus YK9	1086	361			pfam03845	TIGR00912
GerA spore germination protein	PaecuDRAFT_1135	Paenibacillus curdlanolyticus YK9	1440	479			pfam03323
spore germination protein	PaecuDRAFT_1136	Paenibacillus curdlanolyticus YK9	1101	366			pfam03845	TIGR00912
spore cortex-lytic enzyme	PaecuDRAFT_1154	Paenibacillus curdlanolyticus YK9	654	217	EC:3.5.1.28	COG3773	pfam01471 pfam07486	TIGR02869
Spore coat protein CotH	PaecuDRAFT_1235	Paenibacillus curdlanolyticus YK9	1086	361		COG5337	pfam08757
sporulation integral membrane protein YlbJ	PaecuDRAFT_1375	Paenibacillus curdlanolyticus YK9	1059	352		COG3314	pfam07670	TIGR02871
sporulation protein YunB	PaecuDRAFT_1380	Paenibacillus curdlanolyticus YK9	1020	339			pfam09560	TIGR02832
small, acid-soluble spore protein I	PaecuDRAFT_1391	Paenibacillus curdlanolyticus YK9	246	81			pfam14098	TIGR03092
GerA spore germination protein	PaecuDRAFT_1480	Paenibacillus curdlanolyticus YK9	1443	480			pfam03323
spore germination protein	PaecuDRAFT_1481	Paenibacillus curdlanolyticus YK9	1149	382			pfam03845	TIGR00912
small acid-soluble spore protein, H-type	PaecuDRAFT_1498	Paenibacillus curdlanolyticus YK9	186	61			pfam08141	TIGR02861
GerA spore germination protein	PaecuDRAFT_1655	Paenibacillus curdlanolyticus YK9	1470	489			pfam03323
spore germination protein	PaecuDRAFT_1656	Paenibacillus curdlanolyticus YK9	1116	371			pfam03845	TIGR00912
spore germination protein	PaecuDRAFT_1860	Paenibacillus curdlanolyticus YK9	1122	373			pfam03845	TIGR00912
GerA spore germination protein	PaecuDRAFT_1863	Paenibacillus curdlanolyticus YK9	1497	498			pfam03323
polysaccharide deacetylase family sporulation protein PdaB	PaecuDRAFT_1900	Paenibacillus curdlanolyticus YK9	813	270		COG0726	pfam01522	TIGR02764
spore germination protein	PaecuDRAFT_1902	Paenibacillus curdlanolyticus YK9	693	230
spore germination protein	PaecuDRAFT_2007	Paenibacillus curdlanolyticus YK9	1107	368			pfam03845	TIGR00912
GerA spore germination protein	PaecuDRAFT_2008	Paenibacillus curdlanolyticus YK9	1590	529			pfam03323
spore germination protein	PaecuDRAFT_2009	Paenibacillus curdlanolyticus YK9	1095	364			pfam03845	TIGR00912
Sporulation stage 0, Spo0E-like regulatory phosphatase	PaecuDRAFT_2074	Paenibacillus curdlanolyticus YK9	174	57			pfam09388
small acid-soluble spore P family protein	PaecuDRAFT_2091	Paenibacillus curdlanolyticus YK9	159	52
spore cortex biosynthesis protein YabQ	PaecuDRAFT_2130	Paenibacillus curdlanolyticus YK9	621	206			pfam09578	TIGR02893
sporulation protein YabP	PaecuDRAFT_2131	Paenibacillus curdlanolyticus YK9	303	100			pfam07873	TIGR02892
small acid-soluble spore protein (minor alpha/beta-type SASP)	PaecuDRAFT_2190	Paenibacillus curdlanolyticus YK9	186	61			pfam00269
sporulation peptidase YabG	PaecuDRAFT_2192	Paenibacillus curdlanolyticus YK9	921	306			pfam05582	TIGR02855
sporulation protein YyaC	PaecuDRAFT_2234	Paenibacillus curdlanolyticus YK9	591	196			pfam06866	TIGR02841
sporulation protein YyaC	PaecuDRAFT_2428	Paenibacillus curdlanolyticus YK9	591	196			pfam06866	TIGR02841
Spore coat protein CotH	PaecuDRAFT_2447	Paenibacillus curdlanolyticus YK9	1734	577		COG5337	pfam08757
spore germination protein	PaecuDRAFT_2516	Paenibacillus curdlanolyticus YK9	1116	371			pfam03845	TIGR00912
GerA spore germination protein	PaecuDRAFT_2518	Paenibacillus curdlanolyticus YK9	1539	512			pfam03323
GerA spore germination protein	PaecuDRAFT_2564	Paenibacillus curdlanolyticus YK9	1476	491			pfam03323
spore germination protein	PaecuDRAFT_2565	Paenibacillus curdlanolyticus YK9	1098	365			pfam03845	TIGR00912
Sporulation protein YtxC	PaecuDRAFT_2979	Paenibacillus curdlanolyticus YK9	915	304			pfam08812	TIGR02834
sporulation protein YhbH	PaecuDRAFT_3079	Paenibacillus curdlanolyticus YK9	1164	387		COG2718	pfam04285	TIGR02877
stage IV sporulation protein A	PaecuDRAFT_3284	Paenibacillus curdlanolyticus YK9	1479	492			pfam09547	TIGR02836
spore envelope assembly protein	PaecuDRAFT_3295	Paenibacillus curdlanolyticus YK9	918	305			pfam14045
sporulation protein YtfJ	PaecuDRAFT_3327	Paenibacillus curdlanolyticus YK9	465	154		COG3874	pfam09579	TIGR02874
GerA spore germination protein	PaecuDRAFT_3338	Paenibacillus curdlanolyticus YK9	2010	669			pfam03323
stage V sporulation protein AB	PaecuDRAFT_3339	Paenibacillus curdlanolyticus YK9	465	154			pfam13782
stage V sporulation protein AA	PaecuDRAFT_3340	Paenibacillus curdlanolyticus YK9	666	221			pfam12164
Sporulation stage 0, Spo0E-like regulatory phosphatase	PaecuDRAFT_3346	Paenibacillus curdlanolyticus YK9	192	63			pfam09388
stage II sporulation protein M	PaecuDRAFT_3354	Paenibacillus curdlanolyticus YK9	630	209		COG1300	pfam01944	TIGR02831
sporulation transcriptional activator Spo0A	PaecuDRAFT_3365	Paenibacillus curdlanolyticus YK9	816	271		COG0745	pfam00072 pfam08769	TIGR02875
stage IV sporulation protein B	PaecuDRAFT_3366	Paenibacillus curdlanolyticus YK9	1326	441	EC:3.4.21.116		pfam05580	TIGR02860
mutants block sporulation after engulfment (stage III sporulation)	PaecuDRAFT_3382	Paenibacillus curdlanolyticus YK9	783	260			pfam12685
stage III sporulation protein AG	PaecuDRAFT_3383	Paenibacillus curdlanolyticus YK9	630	209				TIGR02830
stage III sporulation protein AF	PaecuDRAFT_3384	Paenibacillus curdlanolyticus YK9	717	238			pfam09581	TIGR02896
stage III sporulation protein AE	PaecuDRAFT_3385	Paenibacillus curdlanolyticus YK9	1254	417			pfam09546	TIGR02829
stage III sporulation protein AD	PaecuDRAFT_3386	Paenibacillus curdlanolyticus YK9	399	132			pfam06686	TIGR02849
stage III sporulation protein AC	PaecuDRAFT_3387	Paenibacillus curdlanolyticus YK9	204	67			pfam06686	TIGR02848
stage III sporulation protein AB	PaecuDRAFT_3388	Paenibacillus curdlanolyticus YK9	522	173			pfam09548	TIGR02833
stage III sporulation protein AA	PaecuDRAFT_3389	Paenibacillus curdlanolyticus YK9	1074	357		COG3854		TIGR02858
Spore germination protein gerPA/gerPF	PaecuDRAFT_3415	Paenibacillus curdlanolyticus YK9	240	79			pfam10676
spore germination protein	PaecuDRAFT_3416	Paenibacillus curdlanolyticus YK9	207	68			pfam10803
Spore germination protein GerPC	PaecuDRAFT_3417	Paenibacillus curdlanolyticus YK9	801	266			pfam10737
spore germination protein	PaecuDRAFT_3419	Paenibacillus curdlanolyticus YK9	465	154			pfam10970
spore coat protein CotH	PaecuDRAFT_3488	Paenibacillus curdlanolyticus YK9	315	104
spore germination protein	PaecuDRAFT_3506	Paenibacillus curdlanolyticus YK9	1098	365			pfam03845	TIGR00912
GerA spore germination protein	PaecuDRAFT_3509	Paenibacillus curdlanolyticus YK9	1512	503			pfam03323
sporulation integral membrane protein YtvI	PaecuDRAFT_3759	Paenibacillus curdlanolyticus YK9	1116	371		COG0628	pfam01594	TIGR02872
GerA spore germination protein	PaecuDRAFT_3779	Paenibacillus curdlanolyticus YK9	1332	443			pfam03323
spore germination protein	PaecuDRAFT_3783	Paenibacillus curdlanolyticus YK9	1101	366			pfam03845	TIGR00912
GerA spore germination protein	PaecuDRAFT_3785	Paenibacillus curdlanolyticus YK9	1422	473			pfam03323
Sporulation domain protein	PaecuDRAFT_3834	Paenibacillus curdlanolyticus YK9	1503	500			pfam05036
stage V sporulation protein B	PaecuDRAFT_3871	Paenibacillus curdlanolyticus YK9	1602	533		COG2244	pfam01943 pfam14667	TIGR02900
Spore coat protein GerQ	PaecuDRAFT_3980	Paenibacillus curdlanolyticus YK9	312	103			pfam09671	TIGR02728
small acid-soluble spore protein alpha/beta type	PaecuDRAFT_4040	Paenibacillus curdlanolyticus YK9	285	94			pfam00269
sporulation transcriptional regulator SpoIIID	PaecuDRAFT_4058	Paenibacillus curdlanolyticus YK9	285	94			pfam12116	TIGR02844
stage II sporulation protein D	PaecuDRAFT_4060	Paenibacillus curdlanolyticus YK9	1248	415		COG2385	pfam08486	TIGR02870 TIGR02669
GerA spore germination protein	PaecuDRAFT_4080	Paenibacillus curdlanolyticus YK9	1764	587			pfam03323
spore germination protein	PaecuDRAFT_4083	Paenibacillus curdlanolyticus YK9	1116	371			pfam03845	TIGR00912
spore germination protein	PaecuDRAFT_4085	Paenibacillus curdlanolyticus YK9	1143	380			pfam03845	TIGR00912
spore germination protein	PaecuDRAFT_4086	Paenibacillus curdlanolyticus YK9	1143	380			pfam03845	TIGR00912
stage II sporulation protein R	PaecuDRAFT_4107	Paenibacillus curdlanolyticus YK9	843	280			pfam09551	TIGR02837
small acid-soluble spore protein alpha/beta type	PaecuDRAFT_4285	Paenibacillus curdlanolyticus YK9	213	70			pfam00269
sporulation protein YtaF	PaecuDRAFT_4288	Paenibacillus curdlanolyticus YK9	693	230		COG1971	pfam02659	TIGR02840
Sporulation lipoprotein YhcN/YlaJ-like protein	PaecuDRAFT_4351	Paenibacillus curdlanolyticus YK9	894	297			pfam09580	TIGR02898
small acid-soluble spore protein alpha/beta type	PaecuDRAFT_4497	Paenibacillus curdlanolyticus YK9	222	73			pfam00269
small acid-soluble spore protein alpha/beta type	PaecuDRAFT_4503	Paenibacillus curdlanolyticus YK9	225	74			pfam00269
spore coat protein GerQ	PaecuDRAFT_4506	Paenibacillus curdlanolyticus YK9	564	187			pfam09671	TIGR02728
Sporulation inhibitor A	PaecuDRAFT_4535	Paenibacillus curdlanolyticus YK9	144	47			pfam08970
small acid-soluble spore protein alpha/beta type	PaecuDRAFT_4652	Paenibacillus curdlanolyticus YK9	288	95			pfam00269
Spore coat protein CotH	PaecuDRAFT_4725	Paenibacillus curdlanolyticus YK9	1759	586		COG5337	pfam08757
Spore germination protein-like protein	PaecuDRAFT_4771	Paenibacillus curdlanolyticus YK9	609	202			pfam10648
spore germination protein	PaecuDRAFT_4774	Paenibacillus curdlanolyticus YK9	1125	374			pfam03845	TIGR00912
GerA spore germination protein	PaecuDRAFT_4775	Paenibacillus curdlanolyticus YK9	165	54			pfam03323
Small acid-soluble spore protein P family	H509DRAFT_0180	Paenibacillus taiwanensis DSM 18679	2499	832			pfam08179
stage II sporulation protein E	H509DRAFT_0214	Paenibacillus taiwanensis DSM 18679	669	222	EC:3.1.3.16	COG2208	pfam07228	TIGR02865
spore cortex biosynthesis protein YabQ	H509DRAFT_0217	Paenibacillus taiwanensis DSM 18679	285	94			pfam09578	TIGR02893
sporulation protein YabP	H509DRAFT_0218	Paenibacillus taiwanensis DSM 18679	543	180			pfam07873	TIGR02892
stage V sporulation protein T	H509DRAFT_0227	Paenibacillus taiwanensis DSM 18679	192	63		COG2002	pfam04014	TIGR02851 TIGR01439
Small, acid-soluble spore proteins, alpha/beta type	H509DRAFT_0238	Paenibacillus taiwanensis DSM 18679	894	297			pfam00269
sporulation peptidase YabG	H509DRAFT_0240	Paenibacillus taiwanensis DSM 18679	621	206			pfam05582	TIGR02855
KinB-signalling pathway activation in sporulation	H509DRAFT_0336	Paenibacillus taiwanensis DSM 18679	765	254			pfam14089
polysaccharide deacetylase family sporulation protein PdaB	H509DRAFT_0337	Paenibacillus taiwanensis DSM 18679	1404	467		COG0726	pfam01522	TIGR02764
Sporulation related domain	H509DRAFT_0369	Paenibacillus taiwanensis DSM 18679	1608	535			pfam05036
stage V sporulation protein B	H509DRAFT_0473	Paenibacillus taiwanensis DSM 18679	1125	374		COG2244	pfam01943 pfam14667	TIGR02900
sporulation integral membrane protein YtvI	H509DRAFT_0515	Paenibacillus taiwanensis DSM 18679	507	168		COG0628	pfam01594	TIGR02872
stage V sporulation protein AC	H509DRAFT_0589	Paenibacillus taiwanensis DSM 18679	1017	338			pfam03862	TIGR02838
stage V sporulation protein AD	H509DRAFT_0590	Paenibacillus taiwanensis DSM 18679	393	130		COG0332	pfam07451	TIGR02845
stage V sporulation protein AE	H509DRAFT_0591	Paenibacillus taiwanensis DSM 18679	1344	447			pfam03862	TIGR02839
stage II sporulation protein P	H509DRAFT_0617	Paenibacillus taiwanensis DSM 18679	291	96			pfam07454	TIGR02867
sporulation protein YqfC	H509DRAFT_0654	Paenibacillus taiwanensis DSM 18679	1182	393			pfam07873	TIGR02856
sporulation protein YqfD	H509DRAFT_0655	Paenibacillus taiwanensis DSM 18679	597	198			pfam06898	TIGR02876
sporulation lipoprotein, YhcN/YlaJ family	H509DRAFT_0685	Paenibacillus taiwanensis DSM 18679	1929	642			pfam09580	TIGR02898
stage V sporulation protein D	H509DRAFT_0701	Paenibacillus taiwanensis DSM 18679	984	327		COG0768	pfam00905 pfam03717 pfam03793	TIGR02214
Sporulation factor SpoIIGA	H509DRAFT_0713	Paenibacillus taiwanensis DSM 18679	303	100	EC:3.4.23.-		pfam03419	TIGR02854
sporulation protein, YlmC/YmxH family	H509DRAFT_0718	Paenibacillus taiwanensis DSM 18679	81	26		COG1873	pfam05239	TIGR02888
Stage V sporulation protein family	H509DRAFT_0825	Paenibacillus taiwanensis DSM 18679	288	95			pfam08183
Stage VI sporulation protein F	H509DRAFT_0831	Paenibacillus taiwanensis DSM 18679	759	252			pfam14069
spore cortex-lytic enzyme	H509DRAFT_0986	Paenibacillus taiwanensis DSM 18679	381	126	EC:3.5.1.28	COG3773	pfam01471 pfam07486	TIGR02869
Spore Coat Protein X and V domain	H509DRAFT_1074	Paenibacillus taiwanensis DSM 18679	480	159			pfam07552
Spore Coat Protein X and V domain	H509DRAFT_1075	Paenibacillus taiwanensis DSM 18679	1506	501			pfam07552
Bacillus/Clostridium GerA spore germination protein	H509DRAFT_1126	Paenibacillus taiwanensis DSM 18679	1122	373			pfam03323
spore germination protein (amino acid permease)	H509DRAFT_1127	Paenibacillus taiwanensis DSM 18679	1098	365		COG0814	pfam03845	TIGR00912
spore germination protein (amino acid permease)	H509DRAFT_1205	Paenibacillus taiwanensis DSM 18679	1473	490			pfam03845	TIGR00912
Bacillus/Clostridium GerA spore germination protein	H509DRAFT_1206	Paenibacillus taiwanensis DSM 18679	744	247			pfam03323
Sporulation lipoprotein YhcN/YlaJ (Spore_YhcN_YlaJ)	H509DRAFT_1241	Paenibacillus taiwanensis DSM 18679	312	103			pfam09580	TIGR02898
Spore coat associated protein JA (CotJA)	H509DRAFT_1436	Paenibacillus taiwanensis DSM 18679	186	61			pfam11007
small acid-soluble spore protein, H-type	H509DRAFT_1714	Paenibacillus taiwanensis DSM 18679	318	105			pfam08141	TIGR02861
Spo0E like sporulation regulatory protein	H509DRAFT_1987	Paenibacillus taiwanensis DSM 18679	534	177			pfam09388
spore coat protein GerQ	H509DRAFT_2045	Paenibacillus taiwanensis DSM 18679	663	220			pfam09671	TIGR02728
Inhibitor of the KinA pathway to sporulation, predicted exonuclease	H509DRAFT_2054	Paenibacillus taiwanensis DSM 18679	1749	582		COG5018	pfam00929
spore coat protein, CotS family	H509DRAFT_2067	Paenibacillus taiwanensis DSM 18679	1149	382		COG2334		TIGR02906
sporulation protein YhbH	H509DRAFT_2073	Paenibacillus taiwanensis DSM 18679	327	108		COG2718	pfam04285	TIGR02877
Sporulation protein YtrH	H509DRAFT_2116	Paenibacillus taiwanensis DSM 18679	1116	371			pfam14034
sporulation integral membrane protein YtvI	H509DRAFT_2125	Paenibacillus taiwanensis DSM 18679	258	85		COG0628	pfam01594	TIGR02872
Spo0E like sporulation regulatory protein	H509DRAFT_2161	Paenibacillus taiwanensis DSM 18679	717	238			pfam09388
putative sporulation protein YtaF	H509DRAFT_2184	Paenibacillus taiwanensis DSM 18679	222	73		COG1971	pfam02659	TIGR02840
Small, acid-soluble spore proteins, alpha/beta type	H509DRAFT_2187	Paenibacillus taiwanensis DSM 18679	1071	356			pfam00269
Spore germination B3/ GerAC like, C-terminal	H509DRAFT_2283	Paenibacillus taiwanensis DSM 18679	1131	376			pfam05504	TIGR02887
Spore germination protein	H509DRAFT_2284	Paenibacillus taiwanensis DSM 18679	1431	476			pfam03845
Bacillus/Clostridium GerA spore germination protein	H509DRAFT_2285	Paenibacillus taiwanensis DSM 18679	1092	363			pfam03323
spore germination protein (amino acid permease)	H509DRAFT_2504	Paenibacillus taiwanensis DSM 18679	1509	502			pfam03845	TIGR00912
Bacillus/Clostridium GerA spore germination protein	H509DRAFT_2505	Paenibacillus taiwanensis DSM 18679	1113	370			pfam03323
spore germination protein (amino acid permease)	H509DRAFT_2668	Paenibacillus taiwanensis DSM 18679	1437	478			pfam03845	TIGR00912
Bacillus/Clostridium GerA spore germination protein	H509DRAFT_2669	Paenibacillus taiwanensis DSM 18679	1038	345			pfam03323
Spore germination B3/ GerAC like, C-terminal	H509DRAFT_2674	Paenibacillus taiwanensis DSM 18679	1104	367			pfam05504	TIGR02887
spore germination protein (amino acid permease)	H509DRAFT_2675	Paenibacillus taiwanensis DSM 18679	1464	487			pfam03845	TIGR00912
Bacillus/Clostridium GerA spore germination protein	H509DRAFT_2676	Paenibacillus taiwanensis DSM 18679	1092	363			pfam03323
Spore germination protein	H509DRAFT_2680	Paenibacillus taiwanensis DSM 18679	1533	510			pfam03845	TIGR00912
Bacillus/Clostridium GerA spore germination protein	H509DRAFT_2683	Paenibacillus taiwanensis DSM 18679	1101	366			pfam03323
spore germination protein (amino acid permease)	H509DRAFT_2705	Paenibacillus taiwanensis DSM 18679	561	186			pfam03845	TIGR00912
Outer spore coat protein E (CotE)	H509DRAFT_2753	Paenibacillus taiwanensis DSM 18679	609	202			pfam10628
Sporulation and spore germination	H509DRAFT_2790	Paenibacillus taiwanensis DSM 18679	594	197			pfam10646
putative sporulation protein YyaC	H509DRAFT_2882	Paenibacillus taiwanensis DSM 18679	765	254			pfam06866	TIGR02841
stage II sporulation protein R	H509DRAFT_3183	Paenibacillus taiwanensis DSM 18679	1191	396			pfam09551	TIGR02837
stage II sporulation protein D	H509DRAFT_3221	Paenibacillus taiwanensis DSM 18679	288	95		COG2385	pfam08486	TIGR02870 TIGR02669
sporulation transcriptional regulator SpoIIID	H509DRAFT_3223	Paenibacillus taiwanensis DSM 18679	285	94			pfam12116	TIGR02844
Small, acid-soluble spore proteins, alpha/beta type	H509DRAFT_3240	Paenibacillus taiwanensis DSM 18679	1086	361			pfam00269
spore photoproduct lyase	H509DRAFT_3439	Paenibacillus taiwanensis DSM 18679	1017	338	EC:4.1.99.14	COG1533		TIGR04070
stage III sporulation protein AA	H509DRAFT_3454	Paenibacillus taiwanensis DSM 18679	525	174		COG3854		TIGR02858
stage III sporulation protein AB	H509DRAFT_3455	Paenibacillus taiwanensis DSM 18679	204	67			pfam09548	TIGR02833
stage III sporulation protein AC	H509DRAFT_3456	Paenibacillus taiwanensis DSM 18679	390	129			pfam06686	TIGR02848
stage III sporulation protein AD	H509DRAFT_3457	Paenibacillus taiwanensis DSM 18679	1257	418			pfam06686	TIGR02849
stage III sporulation protein AE	H509DRAFT_3458	Paenibacillus taiwanensis DSM 18679	798	265			pfam09546	TIGR02829
stage III sporulation protein AF	H509DRAFT_3459	Paenibacillus taiwanensis DSM 18679	663	220			pfam09581	TIGR02896
stage III sporulation protein AG	H509DRAFT_3460	Paenibacillus taiwanensis DSM 18679	1410	469				TIGR02830
stage IV sporulation protein B	H509DRAFT_3477	Paenibacillus taiwanensis DSM 18679	825	274	EC:3.4.21.116	COG0793	pfam05580	TIGR02860
sporulation transcription factor Spo0A	H509DRAFT_3478	Paenibacillus taiwanensis DSM 18679	636	211		COG0745	pfam00072 pfam08769	TIGR02875
stage II sporulation protein M	H509DRAFT_3502	Paenibacillus taiwanensis DSM 18679	447	148		COG1300	pfam01944	TIGR02831
sporulation protein YtfJ	H509DRAFT_3541	Paenibacillus taiwanensis DSM 18679	627	208		COG3874	pfam09579	TIGR02874
Uncharacterized membrane protein, required for spore maturation in B.subtilis.	H509DRAFT_3543	Paenibacillus taiwanensis DSM 18679	615	204		COG2715	pfam07670
Negative regulator of genetic competence, sporulation and motility	H509DRAFT_3557	Paenibacillus taiwanensis DSM 18679	279	92		COG4862	pfam05389
Stage VI sporulation protein F	H509DRAFT_3570	Paenibacillus taiwanensis DSM 18679	1479	492			pfam14069
stage IV sporulation protein A	H509DRAFT_3577	Paenibacillus taiwanensis DSM 18679	837	278			pfam09547	TIGR02836
Sporulation protein YpjB (SpoYpjB)	H509DRAFT_3616	Paenibacillus taiwanensis DSM 18679	219	72			pfam09577	TIGR02878
small, acid-soluble spore protein I	H509DRAFT_3770	Paenibacillus taiwanensis DSM 18679	1083	360			pfam14098	TIGR03092
sporulation protein YunB	H509DRAFT_3780	Paenibacillus taiwanensis DSM 18679	1248	415			pfam09560	TIGR02832
sporulation integral membrane protein YlbJ	H509DRAFT_3785	Paenibacillus taiwanensis DSM 18679	225	74		COG3314	pfam07670	TIGR02871
Small, acid-soluble spore proteins, alpha/beta type	H509DRAFT_3794	Paenibacillus taiwanensis DSM 18679	225	74			pfam00269
Small, acid-soluble spore proteins, alpha/beta type	H509DRAFT_3798	Paenibacillus taiwanensis DSM 18679	150	49			pfam00269
Sporulation inhibitor A	H509DRAFT_3871	Paenibacillus taiwanensis DSM 18679	1113	370			pfam08970
spore germination protein (amino acid permease)	H509DRAFT_3932	Paenibacillus taiwanensis DSM 18679	1740	579		COG3949	pfam03845	TIGR00912
Bacillus/Clostridium GerA spore germination protein	H509DRAFT_3933	Paenibacillus taiwanensis DSM 18679	1638	545			pfam03323
Bacillus/Clostridium GerA spore germination protein	H509DRAFT_3973	Paenibacillus taiwanensis DSM 18679	1122	373			pfam03323
spore germination protein (amino acid permease)	H509DRAFT_3976	Paenibacillus taiwanensis DSM 18679	786	261			pfam03845	TIGR00912
sporulation lipoprotein, YhcN/YlaJ family	H509DRAFT_4001	Paenibacillus taiwanensis DSM 18679	1098	365			pfam09580	TIGR02898
Spore germination protein	H509DRAFT_4041	Paenibacillus taiwanensis DSM 18679	1167	388		COG5401	pfam10646
Response regulator receiver domain/Stage II sporulation protein E (SpoIIE)	H509DRAFT_4266	Paenibacillus taiwanensis DSM 18679	546	181		COG2208	pfam00072 pfam07228
putative sporulation protein YyaC	H509DRAFT_4280	Paenibacillus taiwanensis DSM 18679	771	256			pfam06866	TIGR02841
Sporulation lipoprotein YhcN/YlaJ (Spore_YhcN_YlaJ)	H509DRAFT_4766	Paenibacillus taiwanensis DSM 18679	777	258			pfam09580
Sporulation control protein	H509DRAFT_4773	Paenibacillus taiwanensis DSM 18679				COG4326	pfam07070
sporulation-like transcriptional regulator abrb	PPSC2_c0025	Paenibacillus polymyxa SC2	255	84		COG2002	pfam04014	TIGR01439
sporulation peptidase yabg	PPSC2_c0031	Paenibacillus polymyxa SC2	900	299			pfam05582	TIGR02855
small acid-soluble spore protein (alpha/beta-type sasp)	PPSC2_c0033	Paenibacillus polymyxa SC2	180	59			pfam00269
stage v sporulation protein t, transcriptional regulator	PPSC2_c0045	Paenibacillus polymyxa SC2	543	180		COG2002	pfam04014	TIGR02851 TIGR01439
sporulation protein yabp	PPSC2_c0050	Paenibacillus polymyxa SC2	285	94			pfam07873	TIGR02892
spore cortex biosynthesis protein yabq	PPSC2_c0051	Paenibacillus polymyxa SC2	579	192			pfam09578	TIGR02893
stage ii sporulation protein e, protein serine/threonine phosphatase	PPSC2_c0055	Paenibacillus polymyxa SC2	2508	835	EC:3.1.3.16	COG2208	pfam07228	TIGR02865
sporulation initiation phosphotransferase f	PPSC2_c0142	Paenibacillus polymyxa SC2	369	122		COG2204	pfam00072
spore germination protein bc	PPSC2_c0304	Paenibacillus polymyxa SC2	1155	384			pfam05504	TIGR02887
gera spore germination protein	PPSC2_c0523	Paenibacillus polymyxa SC2	1617	538			pfam03323
spore germination protein gerac	PPSC2_c0678	Paenibacillus polymyxa SC2	1200	399			pfam05504	TIGR02887
spore germination protein	PPSC2_c0679	Paenibacillus polymyxa SC2	1104	367			pfam03845	TIGR00912
gera spore germination protein	PPSC2_c0680	Paenibacillus polymyxa SC2	1689	562			pfam03323
spore germination protein	PPSC2_c0688	Paenibacillus polymyxa SC2	1095	364		COG0814	pfam03845	TIGR00912
spore germination protein bc	PPSC2_c0689	Paenibacillus polymyxa SC2	1206	401			pfam05504	TIGR02887
spore coat protein f-like protein yrad	PPSC2_c0757	Paenibacillus polymyxa SC2	300	99		COG5577	pfam07875
spore germination protein	PPSC2_c0779	Paenibacillus polymyxa SC2	1122	373			pfam03845	TIGR00912
spore germination protein	PPSC2_c0828	Paenibacillus polymyxa SC2	1116	371			pfam03845	TIGR00912
spore germination protein	PPSC2_c0830	Paenibacillus polymyxa SC2	1113	370			pfam03845	TIGR00912
spore germination protein ka	PPSC2_c0832	Paenibacillus polymyxa SC2	1542	513			pfam03323
alanine dehydrogenase (stage v sporulation protein n)	PPSC2_c1078	Paenibacillus polymyxa SC2	1131	376	EC:1.4.1.1	COG0686	pfam01262 pfam05222	TIGR00518
small acid-soluble spore protein, h-type	PPSC2_c1252	Paenibacillus polymyxa SC2	180	59			pfam08141	TIGR02861
polysaccharide deacetylase family sporulation protein pdab	PPSC2_c1281	Paenibacillus polymyxa SC2	789	262		COG0726	pfam01522	TIGR02764
sporulation protein ytxc	PPSC2_c1521	Paenibacillus polymyxa SC2	882	293			pfam08812	TIGR02834
spore coat protein cots like protein	PPSC2_c1544	Paenibacillus polymyxa SC2	897	298		COG2334	pfam01636
spore coat protein	PPSC2_c1545	Paenibacillus polymyxa SC2	1011	336		COG2334	pfam01636
sporulation integral membrane protein ytvi	PPSC2_c1754	Paenibacillus polymyxa SC2	1119	372		COG0628	pfam01594	TIGR02872
sporulation protein ytaf	PPSC2_c1768	Paenibacillus polymyxa SC2	798	265		COG1971	pfam02659	TIGR02840
small acid-soluble spore protein alpha/beta type	PPSC2_c1772	Paenibacillus polymyxa SC2	225	74			pfam00269
factor required for spore cortex formation	PPSC2_c2040	Paenibacillus polymyxa SC2	1284	427		COG3314		TIGR02871
stage iii sporulation DNA translocase e	PPSC2_c2159	Paenibacillus polymyxa SC2	2679	892		COG1674	pfam01580 pfam09397
sporulation specific n-acetylmuramoyl-l-alanineamidase, spore cortex-lytic enzyme	PPSC2_c2160	Paenibacillus polymyxa SC2	852	283	EC:3.5.1.28	COG3773	pfam01471 pfam07486	TIGR02869
spore germination protein	PPSC2_c2483	Paenibacillus polymyxa SC2	1101	366			pfam03845	TIGR00912
gera spore germination protein	PPSC2_c2486	Paenibacillus polymyxa SC2	1425	474			pfam03323
gera spore germination protein	PPSC2_c2550	Paenibacillus polymyxa SC2	1620	539			pfam03323
spore germination protein	PPSC2_c2678	Paenibacillus polymyxa SC2	1104	367			pfam05504	TIGR02887
spore germination protein, gerb family protein	PPSC2_c2679	Paenibacillus polymyxa SC2	1122	373			pfam03845
spore germination protein	PPSC2_c2680	Paenibacillus polymyxa SC2	1449	482			pfam03323
spore coat protein gerq	PPSC2_c2813	Paenibacillus polymyxa SC2	483	160			pfam09671	TIGR02728
spore coat protein cote	PPSC2_c2991	Paenibacillus polymyxa SC2	558	185			pfam10628
heptaprenyl diphosphate synthase component ii (spore germination protein c3)	PPSC2_c3118	Paenibacillus polymyxa SC2	975	324	EC:2.5.1.30	COG0142	pfam00348	TIGR02748
stage iv sporulation protein a	PPSC2_c3132	Paenibacillus polymyxa SC2	1479	492			pfam09547	TIGR02836
spore maturation protein	PPSC2_c3160	Paenibacillus polymyxa SC2	744	247		COG2715	pfam07670
sporulation protein ytfj	PPSC2_c3164	Paenibacillus polymyxa SC2	492	163		COG3874	pfam09579	TIGR02874
gera spore germination protein	PPSC2_c3177	Paenibacillus polymyxa SC2	1695	564			pfam03323
stage v sporulation protein ab	PPSC2_c3178	Paenibacillus polymyxa SC2	423	140			pfam13782
stage v sporulation protein aa	PPSC2_c3179	Paenibacillus polymyxa SC2	642	213			pfam12164
stage ii sporulation protein m	PPSC2_c3191	Paenibacillus polymyxa SC2	654	217		COG1300	pfam01944	TIGR02831
sporulation transcription factor spo0a	PPSC2_c3211	Paenibacillus polymyxa SC2	804	267		COG0745	pfam00072 pfam08769	TIGR02875
mutants block sporulation after engulfment (stage iii sporulation)	PPSC2_c3230	Paenibacillus polymyxa SC2	822	273			pfam12685
stage iii sporulation protein ag	PPSC2_c3231	Paenibacillus polymyxa SC2	642	213				TIGR02830
sporulation stage iii protein af	PPSC2_c3232	Paenibacillus polymyxa SC2	768	255			pfam09581	TIGR02896
stage iii sporulation protein ae	PPSC2_c3233	Paenibacillus polymyxa SC2	1191	396			pfam09546	TIGR02829
stage iii sporulation protein ad	PPSC2_c3234	Paenibacillus polymyxa SC2	390	129			pfam06686	TIGR02849
stage iii sporulation protein ac	PPSC2_c3235	Paenibacillus polymyxa SC2	204	67			pfam06686	TIGR02848
stage iii sporulation protein ab	PPSC2_c3236	Paenibacillus polymyxa SC2	519	172			pfam09548	TIGR02833
stage iii sporulation protein aa	PPSC2_c3237	Paenibacillus polymyxa SC2	996	331		COG3854	pfam03266	TIGR02858
spore photoproduct lyase	PPSC2_c3248	Paenibacillus polymyxa SC2	1065	354	EC:4.1.99.14	COG1533		TIGR04070
sporulation protein, ylmc/ymxh family	PPSC2_c3538	Paenibacillus polymyxa SC2	339	112		COG1873	pfam05239	TIGR02888
stage v sporulation protein e	PPSC2_c3549	Paenibacillus polymyxa SC2	1098	365		COG0772	pfam01098	TIGR02615 TIGR02614 TIGR02210
stage v sporulation protein d/sporulation specific d,d-transpeptidase	PPSC2_c3554	Paenibacillus polymyxa SC2	1917	638		COG0768	pfam00905 pfam03717 pfam03793	TIGR02214
sporulation protein yqfd	PPSC2_c3605	Paenibacillus polymyxa SC2	1194	397			pfam06898	TIGR02876
sporulation protein yqfc	PPSC2_c3607	Paenibacillus polymyxa SC2	294	97			pfam07873	TIGR02856
stage ii sporulation protein p	PPSC2_c3647	Paenibacillus polymyxa SC2	1260	419			pfam07454	TIGR02867
stage v sporulation protein ae	PPSC2_c3673	Paenibacillus polymyxa SC2	357	118			pfam03862	TIGR02839
stage v sporulation protein ad-like protein	PPSC2_c3674	Paenibacillus polymyxa SC2	1023	340			pfam07451	TIGR02845
stage v sporulation protein ac	PPSC2_c3675	Paenibacillus polymyxa SC2	351	116			pfam03862	TIGR02838
stage v sporulation protein b	PPSC2_c4118	Paenibacillus polymyxa SC2	1572	523		COG2244	pfam01943 pfam14667	TIGR02900
bypass-of-forespore protein c (forespore regulator of the sigma- k checkpoint)	PPSC2_c4128	Paenibacillus polymyxa SC2	702	233			pfam08955
sporulation domain protein	PPSC2_c4153	Paenibacillus polymyxa SC2	1278	425			pfam05036
spore germination protein m	PPSC2_c4226	Paenibacillus polymyxa SC2	1059	352		COG5401	pfam10646
spore maturation protein	PPSC2_c4307	Paenibacillus polymyxa SC2	1134	377		COG4641	pfam12996 pfam13524
spore maturation protein	PPSC2_c4308	Paenibacillus polymyxa SC2	1092	363		COG4641	pfam12996 pfam13524
sporulation kinase b	PPSC2_c4329	Paenibacillus polymyxa SC2	1278	425	EC:2.7.13.3	COG0642	pfam00512 pfam02518 pfam07694
small acid-soluble spore protein alpha/beta type	PPSC2_c4411	Paenibacillus polymyxa SC2	222	73			pfam00269
small acid-soluble spore protein alpha/beta type	PPSC2_c4415	Paenibacillus polymyxa SC2	237	78			pfam00269
factor required for spore cortex formation	PPSC2_c4423	Paenibacillus polymyxa SC2	1299	432		COG3314	pfam07670	TIGR02871
sporulation protein yunb	PPSC2_c4428	Paenibacillus polymyxa SC2	750	249			pfam09560	TIGR02832
small, acid-soluble spore protein i	PPSC2_c4472	Paenibacillus polymyxa SC2	234	77			pfam14098	TIGR03092
sporulation protein yyac	PPSC2_c4515	Paenibacillus polymyxa SC2	594	197			pfam06866	TIGR02841
small acid-soluble spore protein	PPSC2_c4699	Paenibacillus polymyxa SC2	195	64			pfam08141	TIGR02861
polysaccharide deacetylase family sporulation protein pdab	PPSC2_c4736	Paenibacillus polymyxa SC2	780	259		COG0726	pfam01522	TIGR02764
spore germination protein	PPSC2_c4737	Paenibacillus polymyxa SC2	732	243
small acid-soluble spore protein alpha/beta type	PPSC2_c4930	Paenibacillus polymyxa SC2	291	96			pfam00269
sporulation transcriptional regulator spoiiid	PPSC2_c4949	Paenibacillus polymyxa SC2	288	95			pfam12116	TIGR02844
stage ii sporulation protein d	PPSC2_c4952	Paenibacillus polymyxa SC2	1440	479		COG2385	pfam08486	TIGR02870 TIGR02669
stage ii sporulation protein r	PPSC2_c4976	Paenibacillus polymyxa SC2	693	230			pfam09551	TIGR02837
spore germination protein	PPSC2_c5054	Paenibacillus polymyxa SC2	1158	385			pfam03845	TIGR00912
gera family spore germination protein	PPSC2_c5057	Paenibacillus polymyxa SC2	1629	542			pfam03323
spore germination protein	PPSC2_c5070	Paenibacillus polymyxa SC2	1110	369			pfam03845	TIGR00912
spore coat protein f-like protein yrag	PPSC2_c5316	Paenibacillus polymyxa SC2	156	51
spore coat protein f-like protein yraf	PPSC2_c5317	Paenibacillus polymyxa SC2	411	136		COG5577	pfam07875
spore coat protein-like protein	PPSC2_c5319	Paenibacillus polymyxa SC2	213	70
spore coat protein f-like protein yrad	PPSC2_c5320	Paenibacillus polymyxa SC2	300	99		COG5577	pfam07875
sporulation protein yyac	PPSC2_c5445	Paenibacillus polymyxa SC2	606	201			pfam06866	TIGR02841
Sporulation initiation phosphotransferase F	PPSC2_p0128	Paenibacillus polymyxa SC2	939	312		COG2204	pfam00072
Sporulation sigma factor SigK	PPSC2_p0157	Paenibacillus polymyxa SC2	747	248		COG1191	pfam04542 pfam04545	TIGR02937
Small, acid-soluble spore proteins, alpha/be	PPSC2_p0417	Paenibacillus polymyxa SC2	219	72			pfam00269

## Sheet: Sheet2
Function ID	Description	P. darwinianus Br	P. darwinianus CE1	P. darwinianus MB1	P. curdlanolyticus YK9	P. mucilaginous K02	P. polymyxa SC2	P. daejeonensis DSM 15491	P. terrigena DSM 21567	P. panacisoli DSM 21345	P. terrae HPL-003	P. taiwanensis DSM 18679	P. pinihumi DSM 23905
	Sum	63	78	75	112	103	98	94	96	103	102	97	99
	CDSs	3043	3070	3091	4824	7252	6228	6575	5932	5718	5642	4779	6169
	Proportion	2.07033	2.54072	2.4264	2.32172	1.4203	1.57354	1.42966	1.61834	1.80133	1.80787	2.02971	1.6048
		2.33697			1.71351
