# Supplementary material for: Genome-Based Comparative Analyses of Antarctic and Temperate Species of Paenibacillus
Source: PLoS One. 2014 Oct 6;9(10):e108009. doi: 10.1371/journal.pone.0108009 (PMC4186907; doi:10.1371/journal.pone.0108009)
Supplement: Table S9 — List of flagellar assembly and chemotaxis associated genes in genomes of temperate Paenibacillus spp. and P. darwinianus strains. (XLSX) [file pone.0108009.s010.xlsx]

## Sheet: Sheet1
Supplementary table 9: List of flagellar assembly and chemotaxis associated genes in genomes of temperate Paenibacillus spp. and P. darwinianus strains
Function ID	Description	P. darwinianus Br	P. darwinianus CE1	P. darwinianus MB1	P. curdlanolyticus YK9	P. mucilaginous K02	P. polymyxa SC2	P. daejeonensis DSM 15491	P. terrigena DSM 21567	P. panacisoli DSM 21345	P. terrae HPL-003	P. taiwanensis DSM 18679	P. pinihumi DSM 23905
COG0630	Type IV secretory pathway, VirB11 components, and related ATPases involved in archaeal flagella biosynthesis	0	0	0	0	0	1	0	0	0	0	0	0
COG0643	Chemotaxis protein histidine kinase and related kinases	1	1	1	1	1	1	2	3	1	1	1	1
COG0835	Chemotaxis signal transduction protein	1	1	1	1	2	2	2	2	3	2	1	2
COG0840	Methyl-accepting chemotaxis protein	6	6	6	19	28	25	16	16	35	21	17	15
COG1157	Flagellar biosynthesis/type III secretory pathway ATPase	1	2	2	1	1	1	1	1	1	1	1	1
COG1256	Flagellar hook-associated protein	2	2	2	1	2	1	1	1	1	1	1	1
COG1261	Flagellar basal body P-ring biosynthesis protein	1	1	1	0	0	1	0	1	1	1	0	0
COG1291	Flagellar motor component	1	1	1	2	2	2	1	2	2	2	2	1
COG1298	Flagellar biosynthesis pathway, component FlhA	2	2	2	1	1	1	1	1	1	1	1	1
COG1317	Flagellar biosynthesis/type III secretory pathway protein	1	1	1	1	1	1	2	1	1	2	1	1
COG1334	Uncharacterized flagellar protein FlaG	0	0	0	1	2	1	1	1	1	1	1	1
COG1338	Flagellar biosynthesis pathway, component FliP	1	1	1	1	1	1	1	1	1	1	1	1
COG1344	Flagellin and related hook-associated proteins	0	0	1	2	5	2	3	2	2	2	2	3
COG1345	Flagellar capping protein	0	0	0	1	1	1	2	1	1	1	1	1
COG1352	Methylase of chemotaxis methyl-accepting proteins	2	2	2	1	4	2	3	1	2	2	2	2
COG1360	Flagellar motor protein	1	1	1	2	2	2	1	2	2	2	2	1
COG1377	Flagellar biosynthesis pathway, component FlhB	1	1	1	1	1	2	1	1	1	1	1	1
COG1406	Predicted inhibitor of MCP methylation, homolog of CheC	1	0	0	1	1	1	1	1	1	1	1	2
COG1419	Flagellar GTP-binding protein	2	2	2	1	1	1	1	1	1	1	1	1
COG1459	Type II secretory pathway, component PulF	0	0	0	0	1	0	1	0	0	0	0	0
COG1516	Flagellin-specific chaperone FliS	0	0	0	1	1	1	1	1	1	1	1	1
COG1536	Flagellar motor switch protein	1	1	1	1	1	1	1	1	1	1	1	1
COG1558	Flagellar basal body rod protein	1	1	1	1	1	1	1	1	1	1	1	1
COG1580	Flagellar basal body-associated protein	1	1	1	1	1	1	1	1	1	1	1	1
COG1582	Uncharacterized protein, possibly involved in motility	1	1	1	1	1	1	1	1	1	1	1	1
COG1677	Flagellar hook-basal body protein	1	1	1	1	1	1	1	1	1	1	1	1
COG1684	Flagellar biosynthesis pathway, component FliR	1	1	1	1	1	1	1	1	1	1	1	1
COG1705	Muramidase (flagellum-specific)	1	1	1	0	1	0	1	1	0	0	0	2
COG1724	Predicted periplasmic or secreted lipoprotein	0	0	0	0	0	0	0	0	1	0	0	1
COG1766	Flagellar biosynthesis/type III secretory pathway lipoprotein	2	2	2	1	1	1	2	2	1	1	1	1
COG1776	Chemotaxis protein CheC, inhibitor of MCP methylation	3	3	3	2	2	2	2	2	2	2	2	2
COG1815	Flagellar basal body protein	1	1	1	1	1	1	1	1	2	1	1	1
COG1843	Flagellar hook capping protein	1	1	1	1	1	1	1	2	1	1	1	1
COG1868	Flagellar motor switch protein	1	1	1	1	1	1	1	1	1	1	1	1
COG1871	Chemotaxis protein; stimulates methylation of MCP proteins	1	1	1	1	1	1	1	1	1	1	1	1
COG1987	Flagellar biosynthesis pathway, component FliQ	1	1	1	1	1	1	1	1	1	1	1	1
COG1989	Type II secretory pathway, prepilin signal peptidase PulO and related peptidases	0	0	0	0	1	0	1	0	0	0	0	0
COG2064	Flp pilus assembly protein TadC	0	0	0	0	0	0	0	0	0	1	0	0
COG2165	Type II secretory pathway, pseudopilin PulG	0	0	0	0	1	0	1	0	0	0	0	0
COG2201	Chemotaxis response regulator containing a CheY-like receiver domain and a methylesterase domain	1	1	1	1	2	1	2	1	2	1	1	1
COG2747	Negative regulator of flagellin synthesis (anti-sigma28 factor)	1	1	1	0	1	1	1	1	1	1	1	1
COG2804	Type II secretory pathway, ATPase PulE/Tfp pilus assembly pathway, ATPase PilB	0	0	0	0	1	0	1	0	0	0	0	0
COG2805	Tfp pilus assembly protein, pilus retraction ATPase PilT	0	0	0	0	1	0	1	0	0	0	0	0
COG2882	Flagellar biosynthesis chaperone	1	1	1	1	1	1	1	1	1	1	1	1
COG3063	Tfp pilus assembly protein PilF	0	0	0	1	1	1	1	2	1	1	0	2
COG3144	Flagellar hook-length control protein	1	1	1	1	2	1	1	1	1	1	1	1
COG3167	Tfp pilus assembly protein PilO	0	0	0	0	1	0	0	0	0	0	0	0
COG3170	Tfp pilus assembly protein FimV	0	0	0	0	0	0	0	1	0	0	1	0
COG3190	Flagellar biogenesis protein	1	1	1	1	1	1	1	1	1	1	1	1
COG3225	ABC-type uncharacterized transport system involved in gliding motility, auxiliary component	0	0	0	0	1	1	1	0	1	1	0	0
COG4786	Flagellar basal body rod protein	3	3	3	3	3	3	3	3	3	3	3	3
COG4862	Negative regulator of genetic competence, sporulation and motility	1	1	1	1	1	1	1	1	1	1	1	1
COG4968	Tfp pilus assembly protein PilE	0	0	0	0	0	0	1	0	0	0	0	0
COG4972	Tfp pilus assembly protein, ATPase PilM	0	0	0	0	1	0	1	0	0	0	0	0
COG5492	Bacterial surface proteins containing Ig-like domains	0	0	0	1	5	0	9	6	6	2	2	2
COG5651	PPE-repeat proteins	0	0	0	0	1	0	0	0	0	0	0	0
KO:K00575	chemotaxis protein methyltransferase CheR [EC:2.1.1.80] (cheR)	2	2	2	1	3	2	3	1	2	2	2	2
KO:K02387	flagellar basal-body rod protein FlgB (flgB)	1	1	1	1	1	1	1	1	2	1	1	1
KO:K02388	flagellar basal-body rod protein FlgC (flgC)	1	1	1	1	1	1	1	1	1	1	1	1
KO:K02389	flagellar basal-body rod modification protein FlgD (flgD)	1	1	1	1	1	1	1	1	1	1	1	1
KO:K02390	flagellar hook protein FlgE (flgE)	1	1	1	1	1	1	1	1	1	1	1	1
KO:K02392	flagellar basal-body rod protein FlgG (flgG)	2	2	2	2	2	2	2	2	2	2	2	2
KO:K02396	flagellar hook-associated protein 1 FlgK (flgK)	0	0	0	1	1	1	1	1	1	1	1	1
KO:K02397	flagellar hook-associated protein 3 FlgL (flgL)	0	0	0	1	1	1	1	1	1	1	1	1
KO:K02398	negative regulator of flagellin synthesis FlgM (flgM)	1	1	1	1	1	1	1	1	1	1	1	1
KO:K02400	flagellar biosynthesis protein FlhA (flhA)	1	1	1	1	1	1	1	1	1	1	1	1
KO:K02401	flagellar biosynthetic protein FlhB (flhB)	1	1	1	1	1	1	1	1	1	1	1	1
KO:K02406	flagellin (fliC)	0	0	1	1	4	1	2	1	1	1	1	2
KO:K02407	flagellar hook-associated protein 2 (fliD)	0	0	0	1	1	1	1	1	1	1	1	1
KO:K02408	flagellar hook-basal body complex protein FliE (fliE)	1	1	1	1	1	1	1	1	1	1	1	1
KO:K02409	flagellar M-ring protein FliF (fliF)	1	1	1	1	1	1	1	1	1	1	1	1
KO:K02410	flagellar motor switch protein FliG (fliG)	1	1	1	1	1	1	1	1	1	1	1	1
KO:K02411	flagellar assembly protein FliH (fliH)	1	1	1	1	1	1	1	1	1	1	1	1
KO:K02412	flagellum-specific ATP synthase [EC:3.6.3.14] (fliI)	1	1	1	1	1	1	1	1	1	1	1	1
KO:K02413	flagellar FliJ protein (fliJ)	1	1	1	1	1	1	1	1	1	1	1	1
KO:K02414	flagellar hook-length control protein FliK (fliK)	1	1	1	1	2	1	1	1	1	1	1	1
KO:K02416	flagellar motor switch protein FliM (fliM)	1	1	1	1	1	1	1	1	1	1	1	1
KO:K02417	flagellar motor switch protein FliN/FliY (fliNY, fliN)	1	1	1	1	1	1	1	1	1	1	1	1
KO:K02418	flagellar protein FliO/FliZ (fliOZ, fliO)	1	1	1	1	1	1	1	1	1	1	1	1
KO:K02419	flagellar biosynthetic protein FliP (fliP)	1	1	1	1	1	1	1	1	1	1	1	1
KO:K02420	flagellar biosynthetic protein FliQ (fliQ)	1	1	1	1	1	1	1	1	1	1	1	1
KO:K02421	flagellar biosynthetic protein FliR (fliR)	1	1	1	1	1	1	1	1	1	1	1	1
KO:K02422	flagellar protein FliS (fliS)	0	0	0	1	1	1	1	1	1	1	1	1
KO:K02556	chemotaxis protein MotA (motA)	1	1	1	2	2	2	1	2	2	2	2	1
KO:K02557	chemotaxis protein MotB (motB)	1	1	1	2	2	2	1	2	2	2	2	1
KO:K03406	methyl-accepting chemotaxis protein (mcp)	2	3	3	14	22	18	12	11	26	15	12	10
KO:K03407	two-component system, chemotaxis family, sensor kinase CheA [EC:2.7.13.3] (cheA)	1	1	1	1	2	1	4	2	1	1	1	1
KO:K03408	purine-binding chemotaxis protein CheW (cheW)	1	1	1	1	1	2	2	2	3	2	1	2
KO:K03409	chemotaxis protein CheX (cheX)	1	0	0	1	1	1	1	1	1	1	1	2
KO:K03410	chemotaxis protein CheC (cheC)	1	1	1	1	1	1	1	1	1	1	1	1
KO:K03411	chemotaxis protein CheD [EC:3.5.1.44] (cheD)	1	1	1	1	1	1	1	1	1	1	1	1
KO:K03412	two-component system, chemotaxis family, response regulator CheB [EC:3.1.1.61] (cheB)	1	1	1	1	2	1	2	1	1	1	1	1
KO:K03413	two-component system, chemotaxis family, response regulator CheY (cheY)	1	1	1	1	5	2	2	1	2	1	1	3
KO:K10439	ribose transport system substrate-binding protein (rbsB)	7	5	5	4	7	3	2	7	2	3	0	4
KO:K10540	methyl-galactoside transport system substrate-binding protein (mglB)	1	1	1	1	1	0	0	1	1	0	0	1
KO:K13924	two-component system, chemotaxis family, CheB/CheR fusion protein [EC:2.1.1.80 3.1.1.61] (cheBR)	0	0	0	0	1	0	0	0	0	0	0	0
pfam00015	Methyl-accepting chemotaxis protein (MCP) signalling domain	4	5	5	19	28	25	16	16	35	21	17	15
pfam00460	Flagella basal body rod protein	5	5	5	6	6	6	6	5	6	5	5	5
pfam00669	Bacterial flagellin N-terminal helical region	0	0	1	2	5	2	3	2	2	2	2	3
pfam00700	Bacterial flagellin C-terminal helical region	0	0	1	2	5	2	3	2	2	2	2	3
pfam01339	CheB methylesterase	1	1	1	1	3	1	2	1	1	1	1	1
pfam01706	FliG C-terminal domain	1	1	1	1	1	1	1	1	1	1	1	1
pfam01739	CheR methyltransferase, SAM binding domain	2	2	2	1	4	2	3	1	2	2	2	2
pfam02049	Flagellar hook-basal body complex protein FliE	1	1	1	1	1	1	1	1	1	1	1	1
pfam02050	Flagellar FliJ protein	1	1	1	1	1	1	1	1	1	1	1	1
pfam02108	Flagellar assembly protein FliH	1	1	1	1	1	1	1	1	1	1	1	1
pfam02120	Flagellar hook-length control protein FliK	2	2	2	1	2	1	1	1	1	1	1	2
pfam02154	Flagellar motor switch protein FliM	1	1	1	1	1	1	1	1	1	1	1	1
pfam02203	Tar ligand binding domain homologue	0	0	0	0	1	1	0	2	4	2	0	0
pfam02465	Flagellar hook-associated protein 2 N-terminus	0	0	0	1	1	1	1	1	1	1	1	1
pfam02561	Flagellar protein FliS	0	0	0	1	1	1	1	1	1	1	1	1
pfam02895	Signal transducing histidine kinase, homodimeric domain	1	1	1	1	1	1	2	2	1	1	1	1
pfam03646	FlaG protein	0	0	0	1	2	1	1	1	1	1	1	1
pfam03705	CheR methyltransferase, all-alpha domain	2	2	2	1	4	2	3	1	2	2	2	2
pfam03748	Flagellar basal body-associated protein FliL	1	1	1	1	1	1	1	1	1	1	1	1
pfam03963	Flagellar hook capping protein - N-terminal region	1	1	1	1	1	1	1	1	1	1	1	1
pfam03975	CheD chemotactic sensory transduction	1	1	1	1	1	1	1	1	1	1	1	1
pfam04316	Anti-sigma-28 factor, FlgM	1	1	1	1	1	1	1	1	1	1	1	1
pfam04347	Flagellar biosynthesis protein, FliO	1	1	1	1	1	1	1	1	1	1	1	1
pfam05130	FlgN protein	1	1	1	1	1	1	1	1	1	1	1	1
pfam06289	Flagellar protein (FlbD)	1	1	1	1	1	1	1	1	1	1	1	1
pfam06429	Flagellar basal body rod FlgEFG protein C-terminal	4	4	4	5	5	5	5	5	5	5	5	5
pfam07194	P2 response regulator binding domain	1	1	1	1	1	1	1	3	1	1	1	1
pfam07195	Flagellar hook-associated protein 2 C-terminus	0	0	0	1	1	1	1	1	1	1	1	1
pfam07196	Flagellin hook IN motif	0	0	0	0	0	0	1	0	0	0	1	0
pfam07927	YcfA-like protein	0	0	0	0	0	0	0	0	1	0	0	1
pfam08345	Flagellar M-ring protein C-terminal	1	1	1	1	1	1	1	1	1	1	1	1
	Sum	50	50	51	63	98	75	85	75	93	73	64	67

## Sheet: Sheet2
Function ID	Description	P. darwinianus Br	P. darwinianus CE1	P. darwinianus MB1	P. curdlanolyticus YK9	P. mucilaginous K02	P. polymyxa SC2	P. daejeonensis DSM 15491	P. terrigena DSM 21567	P. panacisoli DSM 21345	P. terrae HPL-003	P. taiwanensis DSM 18679	P. pinihumi DSM 23905
	Sum	50	50	51	63	98	75	85	75	93	73	64	67
	CDSs	3043	3070	3091	4824	7252	6228	6575	5932	5718	5642	4779	6169
	Proportion	1.64312	1.62866	1.64995	1.30597	1.35135	1.20424	1.29278	1.26433	1.62644	1.29387	1.33919	1.08608
			1.64055			1.30038
