# Supplementary material for: Genome-Based Comparative Analyses of Antarctic and Temperate Species of Paenibacillus
Source: PLoS One. 2014 Oct 6;9(10):e108009. doi: 10.1371/journal.pone.0108009 (PMC4186907; doi:10.1371/journal.pone.0108009)
Supplement: Table S10 — List of genes associated with oxidative and osmotic stress response in genomes of temperate Paenibacillus spp. and P. darwinianus strains. (XLSX) [file pone.0108009.s011.xlsx]

## Sheet: Sheet1
Supplementary table 10: List of genes associated with oxidative and osmotic stress response in genomes of temperate Paenibacillus spp. and P. darwinianus strains.
Product name	Gene Symbol	Enzymes	COGs	Pfams	P. darwinianus Br	P. darwinianus CE1	P. darwinianus MB1	P. curdlanolyticus YK9	P. mucilaginous K02	P. polymyxa SC2	P. daejeonensis DSM 15491	P. terrigena DSM 21567	P. panacisoli DSM 21345	P. terrae HPL-003	P. taiwanensis DSM 18679	P. pinihumi DSM 23905
Oxidative stress response
Catalase	katE	EC:1.11.1.6	COG0753	pfam00199, pfam06628	PbrDRAFT_00569	Pce1DRAFT_00825	Pmb1DRAFT_00470	PaecuDRAFT_1489, PaecuDRAFT_2601, PaecuDRAFT_4194	B2K_31085, B2K_34270, B2K_37345	PPSC2_c2784	F556DRAFT_01440, F556DRAFT_02406, F556DRAFT_02540, F556DRAFT_03372	C558DRAFT_00137, C558DRAFT_04717	K331DRAFT_02166	HPL003_20855	-	H583DRAFT_01605
Mn-containing catalase	-	-	COG3546	pfam05067	PbrDRAFT_00126	Pce1DRAFT_00321	Pmb1DRAFT_00679	PaecuDRAFT_3158	B2K_02380, B2K_02940, B2K_14010	PPSC2_c1708, PPSC2_c1709, PPSC2_c1718	F556DRAFT_00160, F556DRAFT_01158, F556DRAFT_05378	C558DRAFT_01982	K331DRAFT_00667, K331DRAFT_01628	-	H509DRAFT_1438, H509DRAFT_4552	H583DRAFT_01098, H583DRAFT_04115
Superoxide dismutase	sodA	EC:1.15.1.1	COG0605	pfam00081 pfam02777	PbrDRAFT_00809, PbrDRAFT_00818	Pce1DRAFT_00765, Pce1DRAFT_00774	Pmb1DRAFT_01966, Pmb1DRAFT_01975	PaecuDRAFT_2713, PaecuDRAFT_2735	B2K_02485	PPSC2_c0788, PPSC2_c0798	F556DRAFT_04938, F556DRAFT_04953	C558DRAFT_00732, C558DRAFT_00747	K331DRAFT_05015, K331DRAFT_05023	HPL003_11425, HPL003_11465	H509DRAFT_2664, H509DRAFT_4668, H509DRAFT_4677	H583DRAFT_04596, H583DRAFT_04603
DNA-binding ferritin-like protein	dps	-	COG0783	pfam00210	PbrDRAFT_02520	Pce1DRAFT_02510	Pmb1DRAFT_02642	PaecuDRAFT_4079	B2K_11710, B2K_36635, B2K_36980, B2K_37540	PPSC2_c1689	F556DRAFT_04743	C558DRAFT_02855	K331DRAFT_00652	HPL003_15990	H509DRAFT_2088	H583DRAFT_02902, H583DRAFT_03353
Peroxiredoxin	ahpCF	-	COG0450	pfam00578	PbrDRAFT_01887	Pce1DRAFT_00420	Pmb1DRAFT_00388	-	-	PPSC2_c1477	F556DRAFT_03400	C558DRAFT_02134	K331DRAFT_02060	HPL003_15505	H509DRAFT_1949, H509DRAFT_2549	H583DRAFT_04893, H583DRAFT_05427
Peroxiredoxin	tpx	EC:1.11.1.15	COG2077	pfam08534	PbrDRAFT_02096	Pce1DRAFT_02063, Pce1DRAFT_02064	Pmb1DRAFT_02235	-	-	PPSC2_c1905	F556DRAFT_03839	C558DRAFT_01666	K331DRAFT_00853	HPL003_17010	H509DRAFT_2324	H583DRAFT_01742
Peroxiredoxin	bcp	EC:1.11.1.15	COG1225	pfam00578, pfam08534	PbrDRAFT_01918, PbrDRAFT_02107, PbrDRAFT_02987	Pce1DRAFT_01941, Pce1DRAFT_02052, Pce1DRAFT_03040	Pmb1DRAFT_02077 Pmb1DRAFT_02077, Pmb1DRAFT_02246, Pmb1DRAFT_02976	-	-	PPSC2_c1913	F556DRAFT_01920, F556DRAFT_04370, F556DRAFT_01316, F556DRAFT_06544	C558DRAFT_00781, C558DRAFT_05627, C558DRAFT_01130	K331DRAFT_05580	HPL003_17050	H509DRAFT_1414, H509DRAFT_3546, H509DRAFT_4611	H583DRAFT_00396, H583DRAFT_00900, H583DRAFT_01551, H583DRAFT_01751, H583DRAFT_05352, H583DRAFT_05626, H583DRAFT_02045, H583DRAFT_04853
Thioredoxin/Thioredoxin domain-containing protein	trxA	-	COG0526, COG3118, COG0694	pfam00085	PbrDRAFT_01258, PbrDRAFT_02550, PbrDRAFT_00764, PbrDRAFT_01252, PbrDRAFT_01729	Pce1DRAFT_00934, Pce1DRAFT_02576, Pce1DRAFT_00348, Pce1DRAFT_00928, Pce1DRAFT_01771	Pmb1DRAFT_01992, Pmb1DRAFT_02825, Pmb1DRAFT_01742, Pmb1DRAFT_01998, Pmb1DRAFT_02279	PaecuDRAFT_4116, PaecuDRAFT_4522, PaecuDRAFT_4826	B2K_09800, B2K_05705, B2K_09860, B2K_12465, B2K_24545, B2K_34660	PPSC2_c1923, PPSC2_c4397, PPSC2_c4614, PPSC2_p0154, PPSC2_c2624, PPSC2_c4358	F556DRAFT_02108, F556DRAFT_02118, F556DRAFT_01258, F556DRAFT_01267, F556DRAFT_04703, F556DRAFT_05305	C558DRAFT_01654, C558DRAFT_04804, C558DRAFT_00090, C558DRAFT_01479, C558DRAFT_03868, C558DRAFT_04775, C558DRAFT_04814	K331DRAFT_00862, K331DRAFT_00871, K331DRAFT_03023, K331DRAFT_04210, K331DRAFT_04201, K331DRAFT_04178	HPL003_01490, HPL003_01320	H509DRAFT_2332, H509DRAFT_3837, H509DRAFT_3851, H509DRAFT_3886, H509DRAFT_4347	H583DRAFT_01773, H583DRAFT_04767, H583DRAFT_04763, H583DRAFT_03311
Thioredoxin reductase	trxB	EC:1.8.1.9	COG0492	pfam13738	PbrDRAFT_00992, PbrDRAFT_01266, PbrDRAFT_01730, PbrDRAFT_02286, PbrDRAFT_02521	Pce1DRAFT_00942, Pce1DRAFT_00943, Pce1DRAFT_02565, Pce1DRAFT_01772, Pce1DRAFT_02511	Pmb1DRAFT_01930, Pmb1DRAFT_01983, Pmb1DRAFT_01984, Pmb1DRAFT_02641, Pmb1DRAFT_01741	PaecuDRAFT_2746, PaecuDRAFT_3612	-	PPSC2_c0175, PPSC2_c4287, PPSC2_c4575	F556DRAFT_00332, F556DRAFT_01250, F556DRAFT_01335, F556DRAFT_01428, F556DRAFT_03122, F556DRAFT_03389, F556DRAFT_04009, F556DRAFT_05691, F556DRAFT_06057, F556DRAFT_06399	C558DRAFT_00937, C558DRAFT_02346, C558DRAFT_03881, C558DRAFT_04183, C558DRAFT_04796, C558DRAFT_05025	K331DRAFT_02604, K331DRAFT_02891, K331DRAFT_03060, K331DRAFT_03644, K331DRAFT_04183,	HPL003_01365, HPL003_02870, HPL003_08330, HPL003_15185, HPL003_22345	H509DRAFT_2709, H509DRAFT_2928, H509DRAFT_2968, H509DRAFT_3873, H509DRAFT_4348	H583DRAFT_01787, H583DRAFT_03137, H583DRAFT_03661, H583DRAFT_03878, H583DRAFT_04198, H583DRAFT_04891, H583DRAFT_06011, H583DRAFT_06108
Fe2+/Zn2+ uptake regulation proteins	perR, fur	-	COG0735	pfam01475	PbrDRAFT_02470	Pce1DRAFT_02777	Pmb1DRAFT_02553	PaecuDRAFT_1424	B2K_36985	-	-	-	-	-	-	-
OhrR-like transcriptional regulator	ohrR, marR	-	COG1846	pfam01047	PbrDRAFT_02276	Pce1DRAFT_01841	Pmb1DRAFT_01920	-	-	PPSC2_c2077	-	-	-	HPL003_18075	-	-
Transcriptional regulator Spx	spx, arsC	-	COG1393	pfam03960	-	Pce1DRAFT_01463	-	-	-	-	F556DRAFT_02790	C558DRAFT_02071	K331DRAFT_02035	-	H509DRAFT_1992	H583DRAFT_01308
Osmotic stress response
ABC-type proline/glycine betaine transport system	opuA	EC:3.6.3.32	COG4175, COG4176, COG2113	pfam00005, pfam00571, pfam00528, pfam04069	PbrDRAFT_02577, PbrDRAFT_02575, PbrDRAFT_02576	Pce1DRAFT_01053, Pce1DRAFT_01055, Pce1DRAFT_01054	Pmb1DRAFT_01637, Pmb1DRAFT_01639, Pmb1DRAFT_01638	-	-	PPSC2_c1294, PPSC2_c1293	F556DRAFT_04967, F556DRAFT_04965, F556DRAFT_04966	C558DRAFT_03533, C558DRAFT_03534, C558DRAFT_03535	K331DRAFT_00932, K331DRAFT_02291, K331DRAFT_02292	HPL003_14390, HPL003_14385	-	H583DRAFT_04609, H583DRAFT_04607, H583DRAFT_04608
Sodium:solute symporter family	opuE	-	COG4147, COG0591		PbrDRAFT_02617, PbrDRAFT_02618	Pce1DRAFT_01818, Pce1DRAFT_01819	Pmb1DRAFT_01897, Pmb1DRAFT_01898	-	-	-	-	-	-	HPL003_10150	-	-
g-glutamyl phosphate reductase	proA	EC:1.2.1.41	-	pfam39821	PbrDRAFT_00519	Pce1DRAFT_00226	Pmb1DRAFT_00258	PaecuDRAFT_3217	B2K_27855	PPSC2_c3059	F556DRAFT_01818	C558DRAFT_01239	K331DRAFT_00630	HPL003_23115	H509DRAFT_2800	H583DRAFT_00288
g-glutamyl kinase	proB	EC:2.7.2.11	COG0263	pfam00696, pfam01472	PbrDRAFT_00520	Pce1DRAFT_00227	Pmb1DRAFT_00257	PaecuDRAFT_3216	B2K_27850	PPSC2_c3058	F556DRAFT_01817	C558DRAFT_01240	K331DRAFT_00631	-	H509DRAFT_2799	H583DRAFT_00287
Pyrroline-5-carboxylate reductase	proC	EC:1.5.1.2	COG0345	pfam03807, pfam14748	PbrDRAFT_00518, PbrDRAFT_02379	Pce1DRAFT_00225, Pce1DRAFT_02449	Pmb1DRAFT_00259, Pmb1DRAFT_01471	PaecuDRAFT_0226, PaecuDRAFT_3218	B2K_27865	PPSC2_c3060, PPSC2_c3658	F556DRAFT_00867, F556DRAFT_01819	C558DRAFT_01238	K331DRAFT_00037, K331DRAFT_00629	HPL003_23120	H509DRAFT_0605, H509DRAFT_2801	H583DRAFT_00289

## Sheet: Sheet2
Product name	Gene Symbol	Enzymes	COGs	Pfams	1	2	3	4	5	6	7	8	9	10	11	12
Oxidative stress response
Catalase	katE	EC:1.11.1.6	COG0753	pfam00199, pfam06628	1	1	1	3	3	1	4	2	1	1	-	1
Mn-containing catalase	-	-	COG3546	pfam05067	1	1	1	1	3	3	3	1	2	-	2	2
Superoxide dismutase	sodA	EC:1.15.1.1	COG0605	pfam00081 pfam02777	2	2	2	2	1	2	2	2	2	2	3	2
DNA-binding ferritin-like protein	dps	-	COG0783	pfam00210	1	1	1	1	4	1	1	1	1	1	1	2
Peroxiredoxin	ahpCF	-	COG0450	pfam00578	1	1	1	-	-	1	1	1	1	1	2	2
Peroxiredoxin	tpx	EC:1.11.1.15	COG2077	pfam08534	1	2	1	-	-	1	1	1	1	1	1	1
Peroxiredoxin	bcp	EC:1.11.1.15	COG1225	pfam00578, pfam08534	3	3	4	-	-	1	4	3	1	1	3	8
Thioredoxin/Thioredoxin domain-containing protein	trxA	-	COG0526, COG3118, COG0694	pfam00085	5	5	5	3	6	6	6	7	6	2	5	4
Thioredoxin reductase	trxB	EC:1.8.1.9	COG0492	pfam13738	5	5	5	2	-	3	10	6	5	5	5	8
Fe2+/Zn2+ uptake regulation proteins	perR, fur	-	COG0735	pfam01475	1	1	1	1	1	-	-	-	-	-	-	-
OhrR-like transcriptional regulator	ohrR, marR	-	COG1846	pfam01047	1	1	1	-	-	1	-	-	-	1	-	-
Transcriptional regulator Spx	spx, arsC	-	COG1393	pfam03960	-	1	-	-	-	-	1	1	1	-	1	1
Osmotic stress response
ABC-type proline/glycine betaine transport system	opuA	EC:3.6.3.32	COG4175, COG4176, COG2113	pfam00005, pfam00571, pfam00528, pfam04069	3	3	3	-	-	2	3	3	3	2	-	3
Sodium:solute symporter family	opuE	-	COG4147, COG0591	-	2	2	2	-	-	-	-	-	-	1	-	-
g-glutamyl phosphate reductase	proA	EC:1.2.1.41	-	pfam39821	1	1	1	1	1	1	1	1	1	1	1	1
g-glutamyl kinase	proB	EC:2.7.2.11	COG0263	pfam00696, pfam01472	1	1	1	1	1	1	1	1	1	-	1	1
Pyrroline-5-carboxylate reductase	proC	EC:1.5.1.2	COG0345	pfam03807, pfam14748	2	2	2	2	1	2	2	1	2	1	2	1
