# Supplementary material for: Genome-Based Comparative Analyses of Antarctic and Temperate Species of Paenibacillus
Source: PLoS One. 2014 Oct 6;9(10):e108009. doi: 10.1371/journal.pone.0108009 (PMC4186907; doi:10.1371/journal.pone.0108009)
Supplement: Table S11 — List of cold-shock induced genes identified in genomes of temperate Paenibacillus spp. and P. darwinianus strains. (XLSX) [file pone.0108009.s012.xlsx]

## Sheet: Sheet1
Supplementary table 11: List of cold-shock induced genes identified in genomes of temperate Paenibacillus spp. and P. darwinianus strains.
Product name	Gene symbol	COGs	Pfams	P. darwinianus Br	P. darwinianus CE1	P. darwinianus MB1	P. curdlanolyticus YK9	P. mucilaginous K02	P. polymyxa SC2	P. daejeonensis DSM 15491	P. terrigena DSM 21567	P. panacisoli DSM 21345	P. terrae HPL-003	P. taiwanensis DSM 18679	P. pinihumi DSM 23905
Adaptation to cold-shock
Cold shock proteins	cspB, cspC	COG1278	pfam00313	PbrDRAFT_00572, PbrDRAFT_01842, PbrDRAFT_01200, PbrDRAFT_01943, PbrDRAFT_02650	Pce1DRAFT_00823, Pce1DRAFT_01391, Pce1DRAFT_02301, Pce1DRAFT_01654, Pce1DRAFT_02692	Pmb1DRAFT_00468, Pmb1DRAFT_01843, Pmb1DRAFT_01533, Pmb1DRAFT_02817	PaecuDRAFT_0157, PaecuDRAFT_2918, PaecuDRAFT_3530, PaecuDRAFT_4009, PaecuDRAFT_4642	B2K_37115	PPSC2_c1893, PPSC2_c4894, PPSC2_c0345	F556DRAFT_04803, F556DRAFT_04826, F556DRAFT_05770	C558DRAFT_00624, C558DRAFT_04666, C558DRAFT_01681	K331DRAFT_00839, K331DRAFT_02307, K331DRAFT_03528	HPL003_04465, HPL003_16950, HPL003_09125	H509DRAFT_2310, H509DRAFT_3036, H509DRAFT_3265	H583DRAFT_01730, H583DRAFT_04033, H583DRAFT_06038, H583DRAFT_03405
Metabolism of lipids
Fatty acid desaturase	desA	COG3239	pfam00487	PbrDRAFT_02141	Pce1DRAFT_01076	Pmb1DRAFT_01617, Pmb1DRAFT_02123, Pmb1DRAFT_02124	PaecuDRAFT_2355	B2K_20080	-	F556DRAFT_03333	C558DRAFT_04487	K331DRAFT_05610	HPL003_12325	H509DRAFT_4148	H583DRAFT_00246, H583DRAFT_06183
Metabolism of amino acids
Leucine dehydrogenase	bcd	COG0334	pfam00208, pfam02812	PbrDRAFT_00082, PbrDRAFT_00425, PbrDRAFT_00426	Pce1DRAFT_00133, Pce1DRAFT_00134, Pce1DRAFT_00276	Pmb1DRAFT_00352, Pmb1DRAFT_00353, Pmb1DRAFT_00634	-	-	-	F556DRAFT_01906, F556DRAFT_05248	C558DRAFT_05299	-	-	H509DRAFT_3028	H583DRAFT_00382
2-oxoisovalerate dehydrogenase (E3 subunit, dihydrolipoamide dehydrogenase)	lpd	COG1249	pfam00070, pfam02852, pfam07992	PbrDRAFT_00775, PbrDRAFT_01012, PbrDRAFT_01668,	Pce1DRAFT_00337, Pce1DRAFT_00911, Pce1DRAFT_01507, Pce1DRAFT_02648	Pmb1DRAFT_00579, Pmb1DRAFT_00943, Pmb1DRAFT_02268	PaecuDRAFT_0789, PaecuDRAFT_3363	-	-	F556DRAFT_01479, F556DRAFT_01965, F556DRAFT_02310, F556DRAFT_04882	C558DRAFT_01082, C558DRAFT_01506, C558DRAFT_01833, C558DRAFT_03174	K331DRAFT_00480, K331DRAFT_03965, K331DRAFT_04569	-	H509DRAFT_0580, H509DRAFT_1284, H509DRAFT_3492	H583DRAFT_00178, H583DRAFT_02546, H583DRAFT_04981
2-oxoisovalerate dehydrogenase (E1 alpha subunit)	bkdAA	COG1071	pfam00676	PbrDRAFT_01669	Pce1DRAFT_01508	Pmb1DRAFT_00580	PaecuDRAFT_3361	B2K_14915	PPSC2_c3199	F556DRAFT_01964	C558DRAFT_01083	K331DRAFT_00481	HPL003_23825	H509DRAFT_3493	H583DRAFT_04982
2-oxoisovalerate dehydrogenase (E1 beta subunit)	bkdAB	COG0022	pfam02779, pfam02780	PbrDRAFT_01670	Pce1DRAFT_01509	Pmb1DRAFT_00581	PaecuDRAFT_3360	B2K_14920	PPSC2_c3198	F556DRAFT_01963	C558DRAFT_01084	K331DRAFT_00482	HPL003_23820	H509DRAFT_3494	H583DRAFT_04983
2-oxoisovalerate dehydrogenase (E2 subunit, lipoamide acyltransferase)	bkdB	COG0508	pfam00198, pfam00364, pfam02817	PbrDRAFT_00776, PbrDRAFT_01013, PbrDRAFT_01671	Pce1DRAFT_00336, Pce1DRAFT_01510, Pce1DRAFT_02649	Pmb1DRAFT_00582, Pmb1DRAFT_00944, Pmb1DRAFT_02267	-	-	-	F556DRAFT_01480, F556DRAFT_01962	C558DRAFT_01085, C558DRAFT_01505	K331DRAFT_00483, K331DRAFT_03964, K331DRAFT_05516	HPL003_23815	H509DRAFT_1283, H509DRAFT_1356, H509DRAFT_3495	H583DRAFT_00179, H583DRAFT_04984
Metabolism of nucleotides
Adenylosuccinate synthetase	purA	COG0104	pfam00709	-	-	Pmb1DRAFT_02880	PaecuDRAFT_2258, PaecuDRAFT_3604	B2K_16800	PPSC2_c5422	F556DRAFT_01673, F556DRAFT_02684	C558DRAFT_00045, C558DRAFT_02876	K331DRAFT_04856	HPL003_07315	H509DRAFT_1236, H509DRAFT_2899	H583DRAFT_02765, H583DRAFT_03745
Metabolism of carbohydrates
Fructose-1,6-bisphosphate aldolase	fbaA	COG0191	pfam01116	PbrDRAFT_02244	Pce1DRAFT_02432	Pmb1DRAFT_02612	PaecuDRAFT_4568	B2K_29180, B2K_36220	PPSC2_c0144	F556DRAFT_01266, F556DRAFT_03738	C558DRAFT_00215	K331DRAFT_05387	HPL003_08160	H509DRAFT_0134	H583DRAFT_01557, H583DRAFT_05253
ABC-type Transporter
ABC-type Mn/Zn transport systems, binding protein	mntA	COG0803	pfam01297	PbrDRAFT_02209	Pce1DRAFT_02236	Pmb1DRAFT_00534	PaecuDRAFT_3408	B2K_05635, B2K_14625	PPSC2_c1342, PPSC2_c2380	F556DRAFT_01272, F556DRAFT_02013	C558DRAFT_00958, C558DRAFT_03315	K331DRAFT_00396, K331DRAFT_01641, K331DRAFT_04291	HPL003_14585, HPL003_19530	H509DRAFT_3435, H509DRAFT_3810	H583DRAFT_03021, H583DRAFT_04359, H583DRAFT_04776, H583DRAFT_04938
ABC-type Mn/Zn transport systems, ATPase component	mntB	COG1121	pfam00005	PbrDRAFT_02210	Pce1DRAFT_02237	Pmb1DRAFT_00535	PaecuDRAFT_3407	B2K_05640, B2K_14630	PPSC2_c1343, PPSC2_c2378	F556DRAFT_01274, F556DRAFT_02012	C558DRAFT_00959, C558DRAFT_03316	K331DRAFT_00397, K331DRAFT_01643, K331DRAFT_04290	HPL003_14590, HPL003_19520	H509DRAFT_1440, H509DRAFT_3436, H509DRAFT_3811	H583DRAFT_03019, H583DRAFT_04357, H583DRAFT_04775, H583DRAFT_04775, H583DRAFT_04939
ABC-type Mn/Zn transport systems, permease component	mntC	COG1108	pfam00950	PbrDRAFT_02211	Pce1DRAFT_02238	Pmb1DRAFT_00536	PaecuDRAFT_3406	B2K_05645, B2K_14635	PPSC2_c1344, PPSC2_c1345, PPSC2_c2379	F556DRAFT_01273, F556DRAFT_02011	C558DRAFT_00960, C558DRAFT_03317, C558DRAFT_03318	K331DRAFT_00398, K331DRAFT_01642, K331DRAFT_04288, K331DRAFT_04289	HPL003_14595, HPL003_14600, HPL003_19525	H509DRAFT_1441, H509DRAFT_3437, H509DRAFT_3812, H509DRAFT_3813	H583DRAFT_03020, H583DRAFT_04358, H583DRAFT_04773, H583DRAFT_04774, H583DRAFT_04940
RNA synthesis - elongation
DNA-directed RNA polymerase, delta subunit	rpoE	COG3343	-	PbrDRAFT_02247	Pce1DRAFT_02429	Pmb1DRAFT_02615	PaecuDRAFT_3645	B2K_36235	PPSC2_c0138	F556DRAFT_03735	C558DRAFT_05313	K331DRAFT_05391	HPL003_08145	H509DRAFT_0137	H583DRAFT_05250
Protein synthesis (ribosomal proteins)
30S ribosomal protein S15	rpsO	COG0184	pfam00312	PbrDRAFT_00229	Pce1DRAFT_00534	Pmb1DRAFT_00080	PaecuDRAFT_0619	B2K_26445	PPSC2_c2146	F556DRAFT_00423	C558DRAFT_03804	K331DRAFT_01842	HPL003_18405	H509DRAFT_0972	H583DRAFT_00455
50S ribosomal protein L27	rpmA	COG0211	pfam01016	PbrDRAFT_02675	Pce1DRAFT_02701	Pmb1DRAFT_02789	PaecuDRAFT_3852	-	PPSC2_c4137	F556DRAFT_01063	C558DRAFT_02929	K331DRAFT_05483	HPL003_00045	H509DRAFT_0383	H583DRAFT_00983
50S ribosomal protein L31	rpmE	COG0254	pfam01197	PbrDRAFT_02240	Pce1DRAFT_02436	Pmb1DRAFT_02608	PaecuDRAFT_3639	B2K_36195	PPSC2_c0149, PPSC2_c2367	F556DRAFT_03742	C558DRAFT_05319	K331DRAFT_05382	HPL003_08180, HPL003_19480	H509DRAFT_0130	H583DRAFT_05680, H583DRAFT_05257
50S ribosomal protein L32	rpmF	COG0333	pfam01783	PbrDRAFT_03074	Pce1DRAFT_02742	Pmb1DRAFT_02350	PaecuDRAFT_0529	B2K_26920	PPSC2_c2045	F556DRAFT_00515	C558DRAFT_03674	K331DRAFT_01100	HPL003_17930	H509DRAFT_0871	H583DRAFT_00545
Unknown function
Cold-inducible protein YdjO	ydjO	-	pfam14169	PbrDRAFT_01840	Pce1DRAFT_01652	-	-	-	-	F556DRAFT_05771	C558DRAFT_04718	K331DRAFT_02578, K331DRAFT_03526	-	H509DRAFT_1202, H509DRAFT_4443	-

## Sheet: Sheet2
Product name	Gene symbol	COGs	Pfams	1	2	3	4	5	6	7	8	9	10	11	12
Adaptation to cold-shock
Cold shock proteins	cspB, cspC	COG1278	pfam00313	5	5	4	5	1	3	3	3	3	3	3	4
Metabolism of lipids
Fatty acid desaturase	desA	COG3239	pfam00487	1	1	3	1	1	-	1	1	1	1	1	2
Metabolism of amino acids
Leucine dehydrogenase	bcd	COG0334	pfam00208, pfam02812	3	3	3	-	-	-	2	1	-	-	1	1
2-oxoisovalerate dehydrogenase (E3 subunit, dihydrolipoamide dehydrogenase)	lpd	COG1249	pfam00070, pfam02852, pfam07992	3	4	3	2	-	-	4	4	3	-	3	3
2-oxoisovalerate dehydrogenase (E1 alpha subunit)	bkdAA	COG1071	pfam00676	1	1	1	1	1	1	1	1	1	1	1	1
2-oxoisovalerate dehydrogenase (E1 beta subunit)	bkdAB	COG0022	pfam02779, pfam02780	1	1	1	1	1	1	1	1	1	1	1	1
2-oxoisovalerate dehydrogenase (E2 subunit, lipoamide acyltransferase)	bkdB	COG0508	pfam00198, pfam00364, pfam02817	3	3	3	-	-	-	2	3	3	1	3	2
Metabolism of nucleotides
Adenylosuccinate synthetase	purA	COG0104	pfam00709	-	-	1	2	1	1	2	2	1	1	2	2
Metabolism of carbohydrates
Fructose-1,6-bisphosphate aldolase	fbaA	COG0191	pfam01116	1	1	1	1	2	1	2	1	1	1	1	2
ABC-type Transporter
ABC-type Mn/Zn transport systems, binding protein	mntA	COG0803	pfam01297	1	1	1	1	2	2	2	2	3	2	2	4
ABC-type Mn/Zn transport systems, ATPase component	mntB	COG1121	pfam00005	1	1	1	1	2	2	2	2	3	2	3	5
ABC-type Mn/Zn transport systems, permease component	mntC	COG1108	pfam00950	1	1	1	1	2	3	2	3	4	3	4	5
RNA synthesis - elongation
DNA-directed RNA polymerase, delta subunit	rpoE	COG3343	-	1	1	1	1	1	1	1	1	1	1	1	1
Protein synthesis (ribosomal proteins)
30S ribosomal protein S15	rpsO	COG0184	pfam00312	1	1	1	1	1	1	1	1	1	1	1	1
50S ribosomal protein L27	rpmA	COG0211	pfam01016	1	1	1	1	-	1	1	1	1	1	1	1
50S ribosomal protein L31	rpmE	COG0254	pfam01197	1	1	1	1	1	2	1	1	1	2	1	2
50S ribosomal protein L32	rpmF	COG0333	pfam01783	1	1	1	1	1	1	1	1	1	1	1	1
Unknown function
Cold-inducible protein YdjO	ydjO	-	pfam14169	1	1	-	-	-	-	1	1	2	-	2	-
